# Supplementary material for: Large-scale gene discovery in the pea aphid Acyrthosiphon pisum (Hemiptera)
Source: Genome Biol. 2006 Mar 10;7(3):R21. doi: 10.1186/gb-2006-7-3-r21 (PMC1557754; doi:10.1186/gb-2006-7-3-r21)
Supplement: Additional data File 1 — A list of the 25 most abundant A. pisum unique transcripts from the 12,082 collection. [file gb-2006-7-3-r21-S1.xls]

## Sheet: Feuil1
Additional file 2. The 25th longest unique transcripts (in term of number of ESTs).
N: number of ESTs. L: length: in bp. e: e value.
Unique transcript name	N	L	Species	Putative function	e
CTG_AP_2.2-ID0ADD10AA07RM1	542	931	no hit	/	/
CTG_AP_5.2-ID0ADD10AA04RM1	373	1225	no hit	/	/
CTG_AP_6.2-ApAL3SD-III-A8	343	1523	Branchiostoma lanceolatum	(Q86LX2) Ribosomal protein L18	3e-57
CTG_AP_10.2-ID0AAA10BA06RM1	299	1402	Aedes aegypti	(Q8WR16) Takeout	2e-27
CTG_AP_11.2-ApAL3SD-I-B11	265	1475	Oncometopia nigricans	(Q5XXT4) Putative muscle actin	0.0E
CTG_AP_2.2-ID0ADD10AE10RM1	254	787	Drosophila willistoni	(Q8I1A6) EndoA-PA (endophiline)	1e-20
CTG_AP_12.2-ID0AAA12BA10RM1	228	843	Anopheles gambiae	(Q6GU90) Lysozyme i-1	2e-35
CTG_AP_14.2-ApAL3SD-XVI-H10	226	1708	Anopheles gambiae	(Q86PG1) ADP/ATP translocase	0.0E
CTG_AP_8.2-ApAL3SD-I-C11	223	2195	Homalodisca coagulata	(Q6RFY9) Putative elongation factor 1-α	0.0E
CTG_AP_2.2-ID0ADD10AA11RM1	184	965	no hit	/	/
CTG_AP_2.2-ID0ADD10AA06RM1	175	832	no hit	/	/
CTG_AP_3.2-ApAL3SD-I-F4	175	1322	Manduca sexta	(Q9U505) ATPase protein 9	5e-24
CTG_AP_9.2-ApAL3SD-I-F8	168	965	Myzus persicae	(Q45V96) Tentative cuticle protein	5e-18
CTG_AP_2.2-ID0ADD10BE02RM1	149	848	no hit	/	/
CTG_AP_18.2-ApAL3SD-V-C12	138	1087	Anopheles gambiae	(Q8T5H8) Putative MLC1 protein	1e-37
CTG_AP_22.2-ID0ADD10AA02RM1	135	681	Caenorhabditis elegans	(Q9U2P8) Hypothetical protein Y26D4A.10	1e-08
CTG_AP_16.2-ApAL3SD-XIII-F9	130	1202	Spodoptera frugiperda	(Q95V33) Ribosomal protein S5	0.0E
CTG_AP_21.2-ApAL3SD-XIII-D9	129	1614	Chironomus tentans	(Q964U9) Alpha tubulin	0.0E
CTG_AP_24.2-ApDT-XVIII-B2	126	765	Acyrthosiphon pisum	(Q85JR9) Cytochrome c oxidase subunit II	2e-70
CTG_AP_26.2-ApAL3SD-VI-G2	126	1844	Schizaphis graminum	(Q699M8) Cytochrome b	2e-85
CTG_AP_1.2-ApAL3SD-IV-B12	123	920	Schistocerca gregaria	(Q7M4F1) Endocuticle structural protein	6e-23
CTG_AP_15.2-ApAL3SD-I-D2	122	832	Tenebrio molitor	(Q7M4D9) Cuticle structural protein	9e-10
CTG_AP_25.2-ApAL3SD-IV-G11	121	1087	Schistocerca gregaria	(Q7M4F3) Endocuticle structural protein	3e-15
CTG_AP_27.2-ID0ADD10AH01RM1	118	305	no hit	/	/
CTG_AP_13.2-ApAL3SD-III-C12	114	1256	Drosophila melanogaster	(P18432) Myosin regulatory light chain 2	4e-46
