# Supplementary material for: Large-scale gene discovery in the pea aphid Acyrthosiphon pisum (Hemiptera)
Source: Genome Biol. 2006 Mar 10;7(3):R21. doi: 10.1186/gb-2006-7-3-r21 (PMC1557754; doi:10.1186/gb-2006-7-3-r21)
Supplement: Additional data File 2 — A list of the 921 perfect microsatellite motifs found in the 12,082 A. pisum contigs [file gb-2006-7-3-r21-S2.xls]

## Sheet: Feuil1
453 motifs de 2
442 motifs de 3
26 motifs de 4
921 motifs
796 ctg différents
dont 4 CTG contenant 4 motifs différents
12 CTG contenant 3 motifs différents
1 CTG contenant 5 motifs différents

## Sheet: contig
Additional file 1. List of microsatellite motifs in pea aphid unique transcripts.
Ssr: single sequence repeat. N: number of motifs. Bp: base pair.
First and last bp indicate position of the motif in the sequence.
Contig name	ssr motif	N	First bp	Last bp	Cont. length	Prediction
CL_AP_4906.2-ID0AEE12CD05RM1	ac	30	625	684	854	utr
CL_AP_10301.2-ID0AEE8AB09RM1	ac	22	373	416	428	utr
CTG_AP_1427.2-ID0AAA27DG04RM1	ac	20	531	570	1041	utr
CTG_AP_641.2-ID0ACC13CE02RM1	ac	20	26	65	550	cds
CTG_AP_2737.2-ID0AAA22AE05RM1	ac	15	765	794	937	utr
CL_AP_4349.2-ID0ACC8BB09RM1	ac	13	25	50	162	utr
CL_AP_7634.2-ID0AEE1AE04RM1	ac	13	212	237	920	utr
CTG_AP_2.2-ID0AAA18CD08RM1	ac	12	1577	1600	2326	utr
CL_AP_5242.2-ID0AEE9BC04RM2	ac	12	91	114	346	utr
CL_AP_7505.2-ApAL3SD-III-A7	ac	12	118	141	299	utr
CL_AP_11216.2-ID0ACC9AB12RM1	ac	12	221	244	892	utr
CTG_AP_1772.2-ApDT-XV-H7	ac	11	305	326	1417	utr
CTG_AP_641.2-ID0ACC13CE02RM1	ac	11	68	89	550	cds
CTG_AP_2417.2-ID0AEE15DG05RM1	ac	11	421	442	598	utr
CTG_AP_316.2-ApHL3SD-X-C11	ac	10	615	634	1035	utr
CTG_AP_2417.2-ID0AEE15DG05RM1	ac	10	399	418	598	utr
CTG_AP_316.2-ID0ACC14AB06RM1	ac	10	588	607	893	utr
CL_AP_11039.2-ID0ACC29BF06RM1	ac	10	208	227	553	utr
CL_AP_10522.2-ID0ACC20CG04RM1	ac	10	6	25	950	utr
CTG_AP_3681.2-ApAL3SD-XVI-E7	ac	9	16	33	1177	utr
CTG_AP_1228.2-ID0AAA19CE01RM1	ac	9	280	297	681	utr
CL_AP_11268.2-ID0AEE7AA05RM1	ac	9	1	18	150	utr
CTG_AP_1.2-ApAL3SD-II-A9	ac	8	1413	1428	1841	utr
CTG_AP_3093.2-ID0AEE4DH04RM1	ac	8	590	605	894	utr
CL_AP_7766.2-ApAL3SD-VI-C12	ac	8	143	158	302	utr
CL_AP_9983.2-ID0AEE7CB09RM1	ac	8	155	170	850	utr
CL_AP_8899.2-ID0ADD10AH12RM1	ac	8	681	696	776	utr
CTG_AP_2.2-ID0AAA18CD08RM1	ac	7	1999	2012	2326	utr
CTG_AP_262.2-ID0AAA13CG02RM1	ac	7	443	456	1580	utr
CTG_AP_225.2-ID0AAA4AD03RM1	ac	7	50	63	1257	utr
CTG_AP_1903.2-ID0ACC10AC09RM1	ac	7	592	605	830	utr
CTG_AP_2546.2-ID0ACC26AC10RM1	ac	7	184	197	368	utr
CL_AP_9806.2-ID0AEE5BC09RM1	ac	7	13	26	512	utr
CTG_AP_607.2-ID0ADD13BE11RM1	ac	7	801	814	920	utr
CTG_AP_3682.2-ID0ACC17AB12RM1	ac	7	85	98	436	utr
CL_AP_7560.2-ID0AEE13CA11RM1	ac	7	140	153	449	utr
CTG_AP_283.2-ApHL3SD-XXVIII-D2	ag	54	1	108	1196	utr
CTG_AP_1362.2-ID0AAA12DE07RM1	ag	33	1	66	845	utr
CL_AP_6128.2-22859632	ag	32	1	64	732	cds
CTG_AP_216.2-ApDT-IX-A10	ag	26	1	52	1594	utr
CTG_AP_1684.2-ID0AAA13AG04RM1	at	19	778	815	1123	utr
CL_AP_10054.2-ID0AEE15DG01RM1	at	19	46	83	306	utr
CTG_AP_253.2-ID0AAA24BG07RM1	at	17	816	849	1005	utr
CTG_AP_515.2-ID0AAA6CD03RM1	at	16	43	74	1236	utr
CTG_AP_3796.2-ID0AAA2DF04RM1	at	14	937	964	1089	utr
CTG_AP_1737.2-ID0ACC12BD02RM1	at	14	822	849	969	utr
CTG_AP_3649.2-22859710	at	14	575	602	767	utr
CTG_AP_193.2-ID0AAA13CD03RM1	at	13	1114	1139	1889	utr
CTG_AP_1398.2-22862765	at	13	457	482	590	utr
CTG_AP_881.2-ID0ACC19BA05RM1	at	13	368	393	905	utr
CL_AP_8699.2-ID0AEE2BC02RM1	at	13	279	304	947	utr
CL_AP_11081.2-ID0ACC21DE07RM1	at	12	184	207	464	utr
CTG_AP_39.2-AB039958	at	12	2026	2049	2323	utr
CTG_AP_3889.2-ID0AAA22DA08RM1	at	12	1323	1346	1582	cds
CTG_AP_2432.2-ID0AEE15AA02RM1	at	12	348	371	670	utr
CL_AP_8818.2-ID0AAA30BC07RM1	at	12	605	628	862	utr
CL_AP_10212.2-22863803	at	12	378	401	521	utr
CTG_AP_3051.2-ID0ACC12DH08RM1	at	11	605	626	1305	utr
CTG_AP_1.2-ApAL3SD-II-A9	at	11	1074	1095	1841	utr
CTG_AP_417.2-ApHL3SD-XXVII-B6	at	11	864	885	911	utr
CTG_AP_1947.2-ID0AAA14AA05RM1	at	11	1061	1082	1273	utr
CL_AP_4658.2-22862600	at	11	664	685	821	utr
CTG_AP_515.2-ID0AAA6CD03RM1	at	11	107	128	1236	utr
CTG_AP_3433.2-ID0ACC24BG05RM1	at	11	175	196	894	utr
CL_AP_7511.2-ID0ACC19CF05RM1	at	11	159	180	568	utr
CL_AP_9029.2-ID0ACC16AA04RM1	at	11	717	738	767	utr
CL_AP_6499.2-ID0AEE10AF12RM3	at	11	70	91	683	utr
CL_AP_6526.2-ID0AAA9CH06RM1	at	11	528	549	639	utr
CL_AP_9021.2-ID0AEE3CB12RM1	at	11	319	340	886	utr
CTG_AP_1938.2-ID0ACC18BG07RM1	at	11	64	85	776	utr
CTG_AP_2727.2-ID0ACC21BA07RM1	at	11	135	156	844	utr
CL_AP_9136.2-ID0AEE8DC07RM1	at	11	338	359	664	utr
CL_AP_9495.2-ID0ACC14DF10RM1	at	11	279	300	621	utr
CL_AP_9657.2-ID0AEE8DB04RM1	at	11	733	754	801	utr
CL_AP_10228.2-ID0AEE8BG03RM1	at	11	6	27	110	utr
CL_AP_10527.2-ID0ACC19AC03RM1	at	11	338	359	763	utr
CTG_AP_253.2-ID0ACC23BC12RM1	at	10	158	177	236	utr
CTG_AP_712.2-ApHL3LD-XVII-H11	at	10	2507	2526	2577	utr
CL_AP_6653.2-19884837	at	10	167	186	683	utr
CTG_AP_2265.2-ID0AAA18DD09RM1	at	10	182	201	1129	utr
CTG_AP_3093.2-ID0AEE4DH04RM1	at	10	608	627	894	utr
CTG_AP_1648.2-ID0AAA15BG07RM1	at	10	624	643	1025	utr
CTG_AP_2880.2-ID0ACC27AH06RM1	at	10	365	384	878	utr
CTG_AP_3452.2-ID0ACC26CG05RM1	at	10	707	726	835	utr
CTG_AP_3945.2-ID0ACC20CF04RM1	at	10	308	327	477	utr
CL_AP_4113.2-ID0AEE9CD07RM1	at	10	45	64	889	utr
CL_AP_4383.2-ID0AAA29DG02RM1	at	10	297	316	505	utr
CL_AP_5500.2-ID0AEE3AB01RM1	at	10	190	209	420	utr
CL_AP_5773.2-ID0ACC21BE05RM1	at	10	594	613	668	utr
CL_AP_7337.2-ID0AEE6DA07RM1	at	10	48	67	842	utr
CL_AP_10577.2-ID0ACC12DB08RM1	at	10	26	45	95	utr
CTG_AP_253.2-ID0AAA24BG07RM1	at	9	861	878	1005	utr
CL_AP_4930.2-ID0ACC18BH11RM1	at	9	533	550	816	utr
CL_AP_5570.2-ID0AAA25DF04RM1	at	9	201	218	670	utr
CL_AP_5790.2-ID0AEE4CE03RM1	at	9	228	245	372	utr
CL_AP_9693.2-22861080	at	9	387	404	511	utr
CTG_AP_3217.2-ID0ACC1DB03RM1	at	9	400	417	952	utr
CTG_AP_516.2-ID0ACC22AE03RM1	at	9	849	866	1018	utr
CTG_AP_516.2-ID0AAA12AG09RM1	at	9	601	618	1077	utr
CTG_AP_363.2-ID0AAA6CE02RM1	at	9	1292	1309	1491	utr
CL_AP_6153.2-ID0AAA20CD01RM1	at	9	59	76	618	utr
CTG_AP_17.2-ID0ADD10AC06RM1	at	9	177	194	1194	utr
CTG_AP_2090.2-ID0ACC11BB04RM1	at	9	70	87	430	utr
CTG_AP_17.2-ID0ADD11AD12RM1	at	9	177	194	710	utr
CL_AP_8760.2-ID0ADD15BF10RM1	at	9	177	194	555	utr
CL_AP_7483.2-ID0ACC23BC05RM1	at	9	52	69	872	utr
CTG_AP_3020.2-ID0AEE10BC08RM2	at	9	691	708	1084	utr
CTG_AP_2091.2-ID0AAA15DD10RM1	at	9	741	758	853	utr
CTG_AP_2236.2-ID0ACC11DH09RM1	at	9	631	648	950	utr
CTG_AP_3098.2-ID0AEE11DE05RM1	at	9	155	172	902	utr
CL_AP_4147.2-ID0AEE2BD03RM1	at	9	118	135	466	utr
CL_AP_6281.2-19884393	at	9	12	29	607	utr
CL_AP_7112.2-22862780	at	9	522	539	806	utr
CL_AP_7724.2-ID0AEE11BG02RM1	at	9	141	158	790	utr
CL_AP_8618.2-22861147	at	9	49	66	566	utr
CL_AP_9907.2-ID0ACC25DB04RM1	at	9	503	520	557	utr
CTG_AP_1135.2-ID0AAA15AC01RM1	at	8	1199	1214	1596	utr
CTG_AP_316.2-ApHL3SD-X-C11	at	8	460	475	1035	utr
CTG_AP_175.2-ApHL3LD-XI-E5	at	8	2189	2204	2624	utr
CTG_AP_710.2-ID0ACC16AA02RM1	at	8	1279	1294	1386	utr
CL_AP_8667.2-ID0ACC27DG08RM1	at	8	522	537	782	utr
CTG_AP_1547.2-22862282	at	8	402	417	752	utr
CTG_AP_1258.2-ID0AAA15DB11RM1	at	8	998	1013	1036	utr
CTG_AP_113.2-ApHL3LD-III-B12	at	8	580	595	930	utr
CL_AP_4936.2-ID0AEE2AA07RM1	at	8	432	447	895	utr
CTG_AP_297.2-ID0AAA19BA05RM1	at	8	1153	1168	1612	utr
CL_AP_7610.2-ID0AAA2AB02RM1	at	8	749	764	790	utr
CTG_AP_1349.2-ApAL3SD-XVIII-A1	at	8	781	796	862	utr
CTG_AP_1248.2-ID0AAA19BF07RM1	at	8	1263	1278	1347	utr
CL_AP_4533.2-ID0ACC22BF03RM1	at	8	432	447	805	utr
CL_AP_7641.2-ID0AEE5BC01RM1	at	8	261	276	852	utr
CL_AP_8862.2-ID0AAA24AG11RM1	at	8	49	64	765	utr
CL_AP_9663.2-ID0AEE2BF06RM1	at	8	397	412	880	utr
CTG_AP_1801.2-ID0AAA12DC06RM1	at	8	1063	1078	1812	utr
CTG_AP_3550.2-ID0ACC14BA08RM1	at	8	20	35	487	utr
CL_AP_9029.2-ID0ACC16AA04RM1	at	8	326	341	767	utr
CTG_AP_2622.2-ID0AEE12CH07RM1	at	8	51	66	532	utr
CTG_AP_2808.2-ID0AEE4AE11RM1	at	8	479	494	895	utr
CTG_AP_3728.2-ID0AEE15DG11RM1	at	8	307	322	608	utr
CL_AP_11346.2-ID0ACC6CG08RM1	at	8	245	260	714	utr
CTG_AP_316.2-ID0ACC14AB06RM1	at	8	433	448	893	utr
CTG_AP_1573.2-ApAL3SD-VI-C3	at	8	508	523	1151	utr
CTG_AP_2151.2-ID0ACC25AG08RM1	at	8	128	143	1000	utr
CTG_AP_2454.2-ID0ACC16BG03RM1	at	8	107	122	489	utr
CTG_AP_2547.2-ID0ACC12DA05RM1	at	8	451	466	768	utr
CTG_AP_3475.2-ID0ACC2BD12RM1	at	8	543	558	728	utr
CTG_AP_3865.2-ID0ADD13DF09RM1	at	8	1	16	891	utr
CL_AP_4428.2-ID0AEE1CA01RM1	at	8	459	474	670	utr
CL_AP_5336.2-ID0AEE7AD05RM1	at	8	514	529	782	utr
CL_AP_6055.2-ID0ACC17AD05RM1	at	8	375	390	669	utr
CL_AP_6444.2-ID0AEE2DD11RM1	at	8	420	435	830	utr
CL_AP_8036.2-ID0ACC14AA01RM1	at	8	143	158	890	utr
CL_AP_8392.2-ID0ACC28DD01RM1	at	8	791	806	823	utr
CL_AP_8528.2-ID0AEE13CF08RM1	at	8	42	57	804	utr
CL_AP_9700.2-ID0AEE1DA01RM1	at	8	507	522	902	utr
CL_AP_10318.2-ID0AEE9DF07RM2	at	8	335	350	614	utr
CL_AP_11045.2-ID0AEE14BB11RM1	at	8	792	807	884	utr
CTG_AP_827.2-ID0AAA28CG07RM1	at	7	707	720	819	utr
CTG_AP_2071.2-ID0AAA11AF02RM1	at	7	729	742	922	utr
CTG_AP_827.2-ID0AAA28CG07RM1	at	7	783	796	819	utr
CTG_AP_483.2-ID0AEE3AG04RM1	at	7	755	768	866	utr
CTG_AP_1111.2-ID0AAA8BC02RM1	at	7	842	855	1227	utr
CTG_AP_1584.2-22861348	at	7	906	919	1189	utr
CTG_AP_2471.2-22861697	at	7	385	398	561	utr
CL_AP_4548.2-22860419	at	7	391	404	406	utr
CL_AP_5546.2-ID0AEE11CC07RM1	at	7	282	295	784	utr
CL_AP_6830.2-19884825	at	7	186	199	328	utr
CL_AP_7043.2-ID0AAA20DA09RM1	at	7	478	491	742	utr
CL_AP_8847.2-ID0AAA9DE12RM1	at	7	689	702	759	utr
CTG_AP_2278.2-ID0ACC15CF03RM1	at	7	850	863	925	utr
CTG_AP_128.2-ApAL3SD-II-B4	at	7	879	892	941	utr
CTG_AP_967.2-ID0ACC10DG04RM1	at	7	319	332	412	utr
CTG_AP_444.2-ID0AAA12BB01RM1	at	7	119	132	1576	utr
CL_AP_9901.2-ID0ACC27BE10RM1	at	7	66	79	905	utr
CTG_AP_3736.2-ID0AEE12AG11RM1	at	7	113	126	853	utr
CL_AP_7137.2-ID0AEE13AH07RM1	at	7	96	109	607	utr
CL_AP_10765.2-ID0ACC27BC05RM1	at	7	244	257	693	utr
CL_AP_10080.2-22864690	at	7	148	161	818	utr
CL_AP_5878.2-ID0ACC15CC11RM1	at	7	572	585	787	utr
CL_AP_7097.2-ID0ACC8DG10RM1	at	7	809	822	839	cds
CL_AP_4543.2-22859698	at	7	52	65	665	utr
CTG_AP_1903.2-ID0ACC10AC09RM1	at	7	350	363	830	utr
CL_AP_5754.2-ID0AAA10CH04RM1	at	7	378	391	735	utr
CL_AP_6082.2-ID0ACC11AG03RM1	at	7	347	360	727	utr
CL_AP_7594.2-ID0ACC22AE11RM1	at	7	494	507	813	utr
CL_AP_7851.2-ID0AEE13BF09RM1	at	7	81	94	623	utr
CL_AP_11039.2-ID0ACC29BF06RM1	at	7	365	378	553	utr
CTG_AP_662.2-ID0ADD10CH12RM1	at	7	103	116	815	utr
CTG_AP_728.2-ID0AEE10BC05RM2	at	7	778	791	879	utr
CTG_AP_2473.2-ID0ACC19DH02RM1	at	7	485	498	657	utr
CTG_AP_2951.2-ID0AAA8BF02RM1	at	7	618	631	778	utr
CTG_AP_2967.2-ID0ACC18AH07RM1	at	7	258	271	880	utr
CTG_AP_3097.2-ID0ACC2AE10RM1	at	7	164	177	230	utr
CTG_AP_3413.2-22863596	at	7	281	294	829	utr
CL_AP_4087.2-ID0AEE15BE01RM1	at	7	516	529	715	utr
CL_AP_4571.2-ID0AEE1BH12RM1	at	7	247	260	765	utr
CL_AP_4643.2-ID0ACC10AE06RM1	at	7	521	534	662	utr
CL_AP_4665.2-ID0AEE15DC04RM1	at	7	202	215	260	utr
CL_AP_4749.2-ID0AEE3CG09RM1	at	7	260	273	854	utr
CL_AP_4803.2-ID0AEE13DB07RM1	at	7	506	519	749	utr
CL_AP_5108.2-ID0AEE2CF01RM1	at	7	620	633	750	utr
CL_AP_5694.2-ID0ACC6DF11RM1	at	7	759	772	876	utr
CL_AP_6029.2-ID0AAA2CC08RM1	at	7	796	809	890	utr
CL_AP_7776.2-ID0AEE12DD08RM1	at	7	609	622	856	utr
CL_AP_7879.2-ID0AEE4BF05RM1	at	7	808	821	860	utr
CL_AP_8170.2-ID0ADD6CC04RM1	at	7	261	274	848	utr
CL_AP_8584.2-ID0AEE7AE02RM1	at	7	18	31	734	utr
CL_AP_10057.2-ID0AEE9BE05RM2	at	7	63	76	789	utr
CL_AP_10920.2-ID0AAA6CF11RM1	at	7	207	220	299	utr
CL_AP_10980.2-ID0ACC15CF07RM1	at	7	42	55	299	utr
CL_AP_11248.2-ID0AEE13AC11RM1	at	7	14	27	316	utr
CL_AP_11302.2-22863574	at	7	736	749	879	utr
CL_AP_11316.2-ID0AEE9DE05RM2	at	7	301	314	798	utr
CL_AP_7479.2-ID0AEE11AF01RM1	ca	37	67	140	821	utr
CL_AP_5678.2-ID0ADD1AA05RM1	ca	35	342	411	762	cds
CTG_AP_611.2-ID0AAA10BE07RM1	ca	23	1357	1402	1440	utr
CTG_AP_910.2-ID0AAA5DE06RM1	ca	21	110	151	1383	utr
CL_AP_7766.2-ApAL3SD-VI-C12	ca	16	56	87	302	utr
CL_AP_8725.2-ID0ACC23AB07RM1	ca	13	340	365	676	utr
CL_AP_8319.2-22860408	ca	13	52	77	612	utr
CL_AP_7097.2-ID0ACC8DG10RM1	ca	12	596	619	839	utr
CTG_AP_3191.2-ID0AEE4BH09RM1	ca	11	765	786	875	utr
CL_AP_9274.2-ApDT-X-D2	ca	10	56	75	488	utr
CTG_AP_478.2-ID0ADD10AC11RM1	ca	10	1	20	921	utr
CL_AP_10891.2-ID0AEE8AD08RM1	ca	10	118	137	785	utr
CL_AP_5362.2-ID0AEE10DA06RM1	ca	8	337	352	423	utr
CL_AP_8820.2-ID0AEE14DF05RM1	ca	7	187	200	490	utr
CTG_AP_2280.2-ID0AAA15DD07RM1	ca	7	60	73	1140	utr
CTG_AP_12.2-ApHL3LD-X-B7	ca	7	23	36	1224	utr
CL_AP_7579.2-ID0ACC11CG02RM1	ca	7	62	75	933	utr
CTG_AP_144.2-ApDT-XII-G10	ca	7	263	276	2134	cds
CL_AP_10682.2-ID0AEE12CH05RM1	ca	7	700	713	803	utr
CL_AP_4350.2-ApHL3SD-XXX-B8	ca	7	21	34	116	utr
CL_AP_7722.2-ID0AEE3AD04RM1	ca	7	227	240	898	utr
CL_AP_7280.2-ID0ACC2DH08RM1	cg	7	831	844	937	utr
CTG_AP_79.2-ApAL3SD-XI-A10	ct	57	1	114	693	utr
CL_AP_6070.2-ApAL3SD-V-G7	ct	23	127	172	274	utr
CTG_AP_80.2-ApAL3SD-IV-B5	ct	20	1	40	1076	utr
CL_AP_9428.2-22863660	ct	14	746	773	774	cds
CL_AP_9643.2-22864982	ga	54	1	108	568	utr
CTG_AP_3745.2-22859963	ga	38	678	753	753	utr
CTG_AP_320.2-22863079	ga	32	371	434	755	utr
CL_AP_7689.2-22863779	ga	26	1	52	874	cds
CTG_AP_170.2-ApHL3LD-XI-E11	ga	25	12	61	752	utr
CTG_AP_1183.2-ID0AAA17DE11RM1	ga	21	1	42	684	utr
CTG_AP_996.2-22861115	ga	21	1	42	327	utr
CL_AP_5966.2-22859796	ga	16	1	32	688	cds
CL_AP_6510.2-ApDT-XXVIII-D11	ga	9	144	161	417	utr
CTG_AP_1940.2-BP535646	gc	7	7	20	498	utr
CTG_AP_1461.2-ID0ACC23BE11RM1	gc	7	341	354	576	utr
CL_AP_9937.2-ID0ACC17DF11RM1	gt	23	38	83	141	utr
CTG_AP_2741.2-ID0ACC21DD03RM1	gt	19	422	459	563	cds
CL_AP_6075.2-ID0AAA22AG06RM1	gt	19	71	108	721	utr
CL_AP_4841.2-ID0AEE2AG06RM1	gt	18	184	219	620	utr
CL_AP_6022.2-ID0ACC2BH03RM1	gt	17	430	463	849	utr
CTG_AP_1334.2-19884594	gt	17	192	225	1278	utr
CL_AP_4198.2-ID0AEE15BH04RM1	gt	15	402	431	556	utr
CL_AP_11182.2-ID0AEE1CC07RM1	gt	14	100	127	757	utr
CTG_AP_1475.2-ID0ACC10DF09RM1	gt	12	421	444	889	utr
CTG_AP_843.2-ID0AAA16AC02RM1	gt	12	187	210	1630	utr
CL_AP_8466.2-ID0AAA8DC02RM1	gt	12	127	150	157	utr
CL_AP_5780.2-ID0AEE1DE08RM1	gt	11	553	574	843	utr
CL_AP_10639.2-ID0ACC11DB08RM1	gt	11	565	586	606	utr
CTG_AP_3609.2-ID0ACC13CG02RM1	gt	10	80	99	900	cds
CL_AP_7063.2-ID0AAA28BB06RM1	gt	10	45	64	356	utr
CL_AP_8301.2-ID0ACC21BA08RM1	gt	10	63	82	396	utr
CTG_AP_2.2-ID0AAA18CD08RM1	gt	9	1625	1642	2326	utr
CL_AP_8825.2-ID0AEE9DD12RM2	gt	9	249	266	267	utr
CL_AP_7569.2-ID0ACC20BB11RM1	gt	8	668	683	947	utr
CL_AP_4797.2-ID0AEE10DF07RM1	gt	8	381	396	875	utr
CL_AP_6461.2-ID0ACC14DE01RM1	gt	8	73	88	823	utr
CTG_AP_558.2-ID0AAA11DG12RM1	gt	7	671	684	937	utr
CTG_AP_3418.2-ID0AEE12AB05RM1	gt	7	202	215	643	utr
CL_AP_4616.2-19884417	gt	7	282	295	691	utr
CTG_AP_3889.2-ID0AAA22DA08RM1	gt	7	451	464	1582	utr
CL_AP_5355.2-ID0AAA6CA03RM1	gt	7	13	26	817	utr
CL_AP_6449.2-ID0AEE10CC11RM1	gt	7	466	479	699	utr
CTG_AP_2709.2-ID0ACC23BA05RM1	gt	7	244	257	835	utr
CTG_AP_1483.2-ID0AEE11CG05RM1	ta	20	242	281	1483	utr
CTG_AP_2294.2-BP537812	ta	14	273	300	710	utr
CL_AP_7851.2-ID0AEE13BF09RM1	ta	14	19	46	623	utr
CTG_AP_3044.2-ID0AAA2CE06RM1	ta	13	536	561	863	utr
CTG_AP_1261.2-ID0AAA1AC06FM1	ta	13	469	494	920	utr
CL_AP_4841.2-ID0AEE2AG06RM1	ta	13	226	251	620	utr
CL_AP_5795.2-ID0AEE15DD07RM1	ta	13	690	715	936	utr
CL_AP_8775.2-ID0AEE3DB09RM1	ta	13	829	854	903	utr
CL_AP_4745.2-ID0AEE5DD06RM1	ta	13	208	233	853	utr
CL_AP_6020.2-ID0ACC2AG07RM1	ta	13	319	344	476	utr
CL_AP_9745.2-ID0ACC30BD05RM1	ta	13	11	36	922	utr
CTG_AP_2216.2-ID0AAA28BG09RM1	ta	12	1125	1148	1441	utr
CTG_AP_2372.2-ID0AAA27AC10RM1	ta	12	774	797	808	utr
CL_AP_9954.2-ID0ACC17DB01RM1	ta	12	695	718	791	utr
CL_AP_8775.2-ID0AEE3DB09RM1	ta	12	675	698	903	utr
CL_AP_6626.2-ID0AEE14DB03RM1	ta	12	426	449	590	utr
CTG_AP_375.2-ApHL3LD-XIII-F2	ta	11	1219	1240	1629	utr
CTG_AP_444.2-ID0AAA12BB01RM1	ta	11	1309	1330	1576	utr
CTG_AP_3226.2-ID0AAA10DC07RM1	ta	11	472	493	748	utr
CL_AP_4207.2-ID0AAA12DE08RM1	ta	11	54	75	763	utr
CL_AP_5754.2-ID0AAA10CH04RM1	ta	11	212	233	735	utr
CL_AP_9806.2-ID0AEE5BC09RM1	ta	11	241	262	512	utr
CL_AP_10301.2-ID0AEE8AB09RM1	ta	11	130	151	428	utr
CTG_AP_978.2-ID0ACC14AD05RM1	ta	11	449	470	942	utr
CL_AP_8051.2-ID0AEE15DA01RM1	ta	11	760	781	841	utr
CL_AP_6374.2-22864919	ta	10	649	668	685	utr
CL_AP_9528.2-ID0AEE6CF10RM1	ta	10	820	839	920	utr
CL_AP_10762.2-ID0ACC10CG09RM1	ta	10	719	738	911	utr
CTG_AP_3573.2-ID0AAA27DH09RM1	ta	10	234	253	1023	utr
CTG_AP_2802.2-ID0AAA22DA04RM1	ta	10	507	526	855	utr
CTG_AP_2622.2-ID0AEE12CH07RM1	ta	10	214	233	532	utr
CL_AP_7433.2-ID0ACC30BG03RM1	ta	10	123	142	390	utr
CL_AP_8746.2-ID0AEE12CG05RM1	ta	10	425	444	665	utr
CL_AP_8750.2-ID0AEE2DE12RM1	ta	10	396	415	447	utr
CL_AP_9460.2-ID0AEE7BG12RM1	ta	10	242	261	833	utr
CL_AP_10089.2-ID0AEE4BD09RM1	ta	10	583	602	723	utr
CL_AP_10249.2-ID0AEE4BA03RM1	ta	10	62	81	423	utr
CTG_AP_144.2-ApDT-XII-G11	ta	9	1940	1957	2134	utr
CTG_AP_1135.2-ID0AAA15AC01RM1	ta	9	1462	1479	1596	utr
CL_AP_11070.2-ID0AAA27AD06RM1	ta	9	649	666	802	utr
CTG_AP_3216.2-ID0AAA22BC03RM1	ta	9	427	444	1024	utr
CL_AP_4130.2-ID0AEE6DG07RM1	ta	9	294	311	880	utr
CTG_AP_1516.2-ID0ACC12BH11RM1	ta	9	88	105	457	utr
CTG_AP_3899.2-ID0ADD3CE04RM1	ta	9	489	506	828	utr
CL_AP_6462.2-ID0AEE10AH02RM3	ta	9	428	445	841	utr
CL_AP_8294.2-ID0ACC8CA03RM1	ta	9	447	464	833	utr
CL_AP_10471.2-ID0AEE7BH07RM1	ta	9	575	592	851	utr
CL_AP_10876.2-ID0ACC22DF10RM1	ta	9	427	444	606	utr
CL_AP_10996.2-22859653	ta	9	354	371	528	utr
CTG_AP_2546.2-ID0ACC26AC10RM1	ta	9	262	279	368	utr
CL_AP_6449.2-ID0AEE10CC11RM1	ta	9	592	609	699	utr
CTG_AP_1839.2-ID0ACC12DF07RM1	ta	9	418	435	784	utr
CTG_AP_2903.2-ID0AEE12CF05RM1	ta	9	454	471	622	utr
CTG_AP_2963.2-ID0ACC12BG07RM1	ta	9	238	255	1125	utr
CTG_AP_3138.2-ID0ACC28DA12RM1	ta	9	705	722	885	utr
CL_AP_4511.2-ID0ACC1CG05RM1	ta	9	355	372	812	utr
CL_AP_6394.2-ID0AEE11AH08RM1	ta	9	674	691	821	utr
CL_AP_6867.2-ID0ACC17AD02RM1	ta	9	376	393	430	utr
CL_AP_7938.2-ID0ACC19CC01RM1	ta	9	754	771	846	utr
CL_AP_9755.2-ID0AEE7CH04RM1	ta	9	800	817	890	utr
CL_AP_9772.2-ID0ACC22DE04RM1	ta	9	480	497	880	utr
CL_AP_10398.2-ID0ACC14CA11RM1	ta	9	134	151	810	utr
CL_AP_10587.2-ID0AEE1CH02RM1	ta	9	495	512	903	utr
CL_AP_11070.2-ID0AAA27AD06RM1	ta	8	732	747	802	utr
CTG_AP_2280.2-ID0AAA15DD07RM1	ta	8	535	550	1140	utr
CTG_AP_2045.2-ID0AAA22BB12RM1	ta	8	398	413	747	utr
CTG_AP_3718.2-ID0AAA6CH01RM1	ta	8	1056	1071	1140	utr
CL_AP_4153.2-ID0AEE2DC03RM1	ta	8	579	594	819	utr
CTG_AP_1481.2-ID0AAA12CH02RM1	ta	8	1059	1074	1238	utr
CTG_AP_1571.2-ID0AAA24DH12RM1	ta	8	1072	1087	1366	utr
CTG_AP_948.2-ID0AAA10AB02RM1	ta	8	1784	1799	1889	utr
CTG_AP_1475.2-ID0ACC10DF09RM1	ta	8	564	579	889	utr
CTG_AP_1248.2-ID0AAA3CC03RM1	ta	8	111	126	1364	utr
CTG_AP_2181.2-ID0AAA16BG10RM1	ta	8	100	115	844	utr
CL_AP_6153.2-ID0AAA20CD01RM1	ta	8	273	288	618	cds
CL_AP_9954.2-ID0ACC17DB01RM1	ta	8	142	157	791	utr
CL_AP_5754.2-ID0AAA10CH04RM1	ta	8	505	520	735	utr
CL_AP_6341.2-ID0ACC14DG04RM1	ta	8	12	27	236	utr
CL_AP_7860.2-ID0AEE2CB10RM1	ta	8	428	443	884	utr
CL_AP_7946.2-ApHL3SD-III-F1	ta	8	17	32	471	utr
CL_AP_8047.2-ID0ACC14BE01RM1	ta	8	848	863	866	utr
CTG_AP_2091.2-ID0AAA15DD10RM1	ta	8	662	677	853	utr
CL_AP_6082.2-ID0ACC11AG03RM1	ta	8	364	379	727	utr
CTG_AP_686.2-ID0ACC15AG11RM1	ta	8	764	779	901	utr
CTG_AP_726.2-ID0ACC16AH09RM1	ta	8	179	194	335	utr
CTG_AP_1436.2-ID0ACC14DE10RM1	ta	8	831	846	936	utr
CTG_AP_1970.2-ID0ACC16CE04RM1	ta	8	123	138	260	utr
CTG_AP_2348.2-ID0ACC28DE12RM1	ta	8	165	180	863	utr
CL_AP_4020.2-ID0AEE13CG03RM1	ta	8	204	219	317	utr
CL_AP_7330.2-ID0ACC24CA05RM1	ta	8	244	259	867	utr
CL_AP_8524.2-ID0ACC3DE10RM1	ta	8	66	81	436	utr
CL_AP_8822.2-ID0AAA11CE10RM1	ta	8	700	715	859	utr
CL_AP_8910.2-ID0AEE14DC11RM1	ta	8	116	131	289	utr
CL_AP_9572.2-ID0ACC18CH05RM1	ta	8	221	236	286	utr
CL_AP_10366.2-ID0ACC11BE06RM1	ta	8	639	654	665	utr
CTG_AP_515.2-ID0AAA6CD03RM1	ta	7	1023	1036	1236	utr
CTG_AP_2071.2-ID0AAA11AF02RM1	ta	7	367	380	922	utr
CTG_AP_3051.2-ID0ACC12DH08RM1	ta	7	1291	1304	1305	utr
CTG_AP_528.2-ID0AAA18CE12RM1	ta	7	929	942	1348	utr
CTG_AP_2201.2-ID0ACC22BG09RM1	ta	7	899	912	957	utr
CTG_AP_2944.2-ID0AEE8DE03RM1	ta	7	876	889	890	utr
CTG_AP_3415.2-ID0ACC12CD02RM1	ta	7	572	585	747	utr
CTG_AP_3906.2-ID0ACC24CG03RM1	ta	7	205	218	421	utr
CL_AP_5460.2-ID0AEE10BC12RM2	ta	7	43	56	547	utr
CL_AP_5567.2-ID0AAA7DA05RM1	ta	7	430	443	780	utr
CL_AP_6278.2-19884347	ta	7	486	499	680	utr
CL_AP_10225.2-ID0AAA2AC07RM1	ta	7	826	839	896	utr
CTG_AP_804.2-ID0AAA10BD11RM1	ta	7	652	665	733	utr
CL_AP_6689.2-22862257	ta	7	797	810	845	utr
CTG_AP_79.2-ApHL3LD-XIV-H10	ta	7	529	542	606	utr
CL_AP_4552.2-ID0AEE2BF01RM1	ta	7	345	358	837	utr
CTG_AP_41.2-ApAL3SD-II-F12	ta	7	1684	1697	1994	utr
CL_AP_10960.2-ID0ADD4CF08RM2	ta	7	622	635	703	utr
CTG_AP_913.2-ID0AAA11BE06RM1	ta	7	2103	2116	2447	utr
CTG_AP_597.2-ID0AAA15DG10RM1	ta	7	2016	2029	2119	utr
CTG_AP_1634.2-ID0ACC11BA04RM1	ta	7	50	63	607	utr
CL_AP_4533.2-ID0ACC22BF03RM1	ta	7	416	429	805	utr
CTG_AP_2316.2-ID0ACC16AC01RM1	ta	7	300	313	853	utr
CL_AP_7825.2-ID0AEE8AA01RM1	ta	7	181	194	754	cds
CTG_AP_3550.2-ID0ACC14BA08RM1	ta	7	289	302	487	utr
CTG_AP_2417.2-ID0AEE15DG05RM1	ta	7	253	266	598	utr
CL_AP_9029.2-ID0ACC16AA04RM1	ta	7	753	766	767	utr
CL_AP_5795.2-ID0AEE15DD07RM1	ta	7	281	294	936	utr
CL_AP_6448.2-ID0ACC23BH01RM1	ta	7	111	124	192	utr
CL_AP_7634.2-ID0AEE1AE04RM1	ta	7	195	208	920	utr
CTG_AP_793.2-ID0ACC14BH03RM1	ta	7	601	614	782	utr
CTG_AP_1343.2-ID0ACC12CD03RM1	ta	7	263	276	377	utr
CTG_AP_1996.2-ID0ACC14CA05RM1	ta	7	217	230	294	utr
CTG_AP_3053.2-ID0ACC30AC12RM1	ta	7	434	447	934	utr
CL_AP_4499.2-ApHL3SD-XXXI-A6	ta	7	148	161	717	utr
CL_AP_5128.2-ID0AEE13CF05RM1	ta	7	199	212	456	utr
CL_AP_6011.2-ID0ACC23BA02RM1	ta	7	819	832	880	utr
CL_AP_6103.2-ID0ACC5BE05RM1	ta	7	17	30	582	utr
CL_AP_8291.2-ApAL3SD-V-G8	ta	7	446	459	560	utr
CL_AP_8509.2-ID0AEE12BH10RM1	ta	7	569	582	848	utr
CL_AP_8678.2-ID0ACC2AC01RM1	ta	7	389	402	892	utr
CL_AP_9292.2-ID0AEE4CB07RM1	ta	7	30	43	456	utr
CL_AP_9525.2-ID0AEE8BE10RM1	ta	7	238	251	860	utr
CL_AP_9567.2-ID0AEE9DC12RM2	ta	7	11	24	510	utr
CL_AP_9789.2-ID0ACC17CD06RM1	ta	7	109	122	325	utr
CL_AP_9823.2-ID0AAA11CE04RM1	ta	7	23	36	865	utr
CL_AP_10066.2-ID0AEE6DB07RM1	ta	7	250	263	750	utr
CL_AP_10383.2-ID0AEE3AC11RM1	ta	7	106	119	793	utr
CL_AP_11108.2-ID0ACC22CH01RM1	ta	7	150	163	164	utr
CL_AP_11292.2-ID0ACC27CB07RM1	ta	7	435	448	847	utr
CTG_AP_13.2-ApHL3LD-VIII-A8	tc	62	1246	1369	1369	utr
CTG_AP_1351.2-ApHL3LD-V-E12	tc	34	1	68	642	utr
CL_AP_9178.2-ID0ACC25BG11RM1	tg	31	501	562	563	cds
CL_AP_5060.2-ID0ACC19BF03RM1	tg	25	151	200	322	utr
CTG_AP_2294.2-BP537812	tg	20	195	234	710	utr
CL_AP_7180.2-ApHL3LD-XIII-G2	tg	18	65	100	325	utr
CTG_AP_2789.2-ID0ACC16AE05RM1	tg	17	345	378	474	utr
CL_AP_10682.2-ID0AEE12CH05RM1	tg	16	771	802	803	utr
CL_AP_7636.2-ID0AEE12AG10RM1	tg	15	147	176	176	utr
CL_AP_10996.2-22859653	tg	14	372	399	528	utr
CL_AP_9117.2-ID0AEE15DG04RM1	tg	14	694	721	738	utr
CTG_AP_1701.2-ID0AEE1DD05RM1	tg	13	894	919	1079	utr
CL_AP_5072.2-ID0ACC20DC08RM1	tg	12	131	154	700	utr
CL_AP_4336.2-ID0AEE8BC06RM1	tg	12	356	379	686	utr
CL_AP_7444.2-ID0ACC2CB10RM1	tg	11	204	225	534	utr
CTG_AP_1168.2-ID0ACC16DD10RM1	tg	10	532	551	743	utr
CTG_AP_3728.2-ID0AEE15DG11RM1	tg	9	325	342	608	utr
CTG_AP_1516.2-ID0ACC12BH11RM1	tg	9	401	418	457	utr
CL_AP_9266.2-ApHL3SD-XIII-A11	tg	9	137	154	231	utr
CL_AP_10499.2-ID0ACC1DA06RM1	tg	9	527	544	869	utr
CL_AP_10912.2-ID0ACC10DF11RM1	tg	9	676	693	919	utr
CTG_AP_2894.2-ID0AEE10DF03RM1	tg	8	251	266	358	utr
CL_AP_7750.2-ID0ACC8BF10RM1	tg	8	50	65	909	utr
CTG_AP_2192.2-ID0AAA9CA08RM1	tg	7	723	736	1024	utr
CL_AP_5575.2-22864307	tg	7	119	132	823	utr
CTG_AP_1.2-ApHL3SD-II-A7	tg	7	875	888	1082	utr
CTG_AP_1168.2-ID0ACC16DD10RM1	tg	7	21	34	743	utr
CL_AP_5231.2-ID0ACC16BB05RM1	tg	7	710	723	734	utr
CL_AP_7591.2-ID0ACC16CG06RM1	tg	7	744	757	758	utr
CL_AP_8749.2-ID0AEE6DH12RM1	tg	7	21	34	444	utr
CTG_AP_517.2-ApAL3SD-III-F4	aac	9	1173	1199	1644	utr
CTG_AP_1.2-22860969	aac	8	345	368	521	utr
CL_AP_11028.2-ID0AAA11CF11RM1	aac	8	86	109	866	utr
CTG_AP_1.2-ApAL3SD-I-F11	aac	7	465	485	1163	cds
CL_AP_4920.2-ID0AAA21CG08RM1	aag	10	533	562	832	cds
CL_AP_8115.2-ID0AEE3DH09RM1	aat	14	527	568	607	utr
CTG_AP_3250.2-ID0AEE15BF07RM1	aat	13	276	314	674	utr
CTG_AP_3789.2-ID0ACC14CC01RM1	aat	13	97	135	645	utr
CTG_AP_2674.2-ID0ACC14BD08RM1	aat	12	177	212	539	utr
CL_AP_4476.2-ID0AEE9BD05RM2	aat	12	525	560	660	utr
CL_AP_4132.2-ID0AAA3AD08FM1	aat	11	418	450	871	utr
CL_AP_4239.2-ID0AEE9AA05RM1	aat	11	454	486	495	utr
CTG_AP_2573.2-ID0AAA11DB04RM1	aat	10	530	559	859	utr
CTG_AP_23.2-ID0AEE5CG11RM1	aat	10	676	705	894	utr
CL_AP_4340.2-ID0ACC22CF01RM1	aat	10	660	689	743	utr
CL_AP_5321.2-ID0AEE7BA10RM1	aat	10	384	413	692	utr
CTG_AP_1048.2-ApAL3SD-III-E8	aat	9	72	98	1095	utr
CL_AP_10119.2-ID0AEE13CB08RM1	aat	9	57	83	825	utr
CL_AP_8820.2-ID0AEE14DF05RM1	aat	8	396	419	490	utr
CTG_AP_979.2-ID0AAA11AG12RM1	aat	8	525	548	659	utr
CTG_AP_322.2-ID0AAA26BF10RM1	aat	8	147	170	1015	utr
CL_AP_10179.2-ID0AAA3CC06FM1	aat	8	46	69	820	utr
CTG_AP_1094.2-ID0AAA16DH05RM1	aat	8	215	238	2209	utr
CTG_AP_2600.2-ID0AEE6AA05RM1	aat	8	361	384	883	utr
CTG_AP_2804.2-ID0ACC10BE04RM1	aat	8	135	158	434	utr
CTG_AP_3058.2-ID0AAA17DE12RM1	aat	8	296	319	553	utr
CL_AP_5278.2-ID0ACC1DC01RM1	aat	8	5	28	307	utr
CTG_AP_3549.2-ID0AEE14DF01RM1	aat	7	464	484	606	utr
CL_AP_9111.2-ID0AEE12BA03RM1	aat	7	111	131	380	utr
CTG_AP_263.2-ID0AAA10CE06RM1	aat	7	505	525	1828	utr
CTG_AP_527.2-ID0ADD10AH10RM1	aat	7	463	483	892	utr
CL_AP_4372.2-ID0ACC30BC05RM1	aat	7	32	52	687	utr
CL_AP_6686.2-ID0AEE5BH07RM1	aat	7	200	220	879	utr
CL_AP_8157.2-ID0AEE5BE03RM1	aat	7	637	657	831	utr
CL_AP_8672.2-ID0AEE5CC09RM1	aat	7	119	139	850	utr
CL_AP_9390.2-ID0AEE8CD09RM1	aat	7	588	608	656	utr
CTG_AP_1406.2-ID0ACC11CC12RM1	aat	6	183	200	429	utr
CL_AP_7057.2-ID0ACC4BG01RM1	aat	6	361	378	749	utr
CL_AP_5228.2-ID0AEE12BD01RM1	aat	6	294	311	877	utr
CTG_AP_2668.2-ID0ACC15DG10RM1	aat	6	336	353	851	utr
CL_AP_10778.2-ID0AAA1AC08FM1	aat	6	38	55	939	utr
CTG_AP_695.2-ID0AAA10BC11RM1	aat	6	238	255	862	utr
CTG_AP_695.2-ID0AAA18AB11RM1	aat	6	243	260	858	utr
CTG_AP_2602.2-ID0AEE8CH03RM1	aat	6	479	496	874	utr
CTG_AP_1987.2-22863937	aat	6	83	100	946	utr
CL_AP_7649.2-ID0ACC6AF10RM1	aat	6	47	64	827	cds
CTG_AP_274.2-ID0ACC13AE01RM1	aat	6	638	655	906	utr
CL_AP_10434.2-ID0AAA5AF06RM1	aat	6	227	244	808	utr
CL_AP_6526.2-ID0AAA9CH06RM1	aat	6	86	103	639	utr
CL_AP_9274.2-ApDT-X-D2	aat	6	400	417	488	utr
CL_AP_8294.2-ID0ACC8CA03RM1	aat	6	17	34	833	utr
CTG_AP_2277.2-ID0ADD10DF12RM1	aat	6	418	435	860	utr
CL_AP_6194.2-ID0AEE9CD09RM1	aat	6	732	749	863	utr
CL_AP_6292.2-ApHL3LD-V-F5	aat	6	429	446	567	utr
CL_AP_8913.2-ID0AEE12BB01RM1	aat	6	384	401	815	utr
CL_AP_11265.2-ID0AEE2DD07RM1	aat	6	141	158	940	utr
CL_AP_5768.2-22861753	aca	9	94	120	485	utr
CTG_AP_1747.2-ApHL3LD-III-B1	aca	7	18	38	760	utr
CTG_AP_1.2-ApHL3LD-XVI-E9	aca	6	745	762	1634	cds
CL_AP_10152.2-ID0ACC30DF12RM1	aca	6	243	260	599	cds
CL_AP_5426.2-ApHL3LD-VIII-A1	aca	6	204	221	426	cds
CTG_AP_2187.2-ID0ACC15DA12RM1	acc	9	540	566	812	utr
CTG_AP_235.2-ApHL3LD-XVII-G11	acc	7	483	503	1649	cds
CTG_AP_3681.2-ApAL3SD-XVI-E7	acc	6	301	318	1177	utr
CL_AP_6075.2-ID0AAA22AG06RM1	acg	8	371	394	721	utr
CTG_AP_3170.2-ID0AAA20CG06RM1	acg	6	551	568	846	utr
CTG_AP_2948.2-22863706	act	6	666	683	891	utr
CTG_AP_2.2-ID0AAA18CD08RM1	aga	7	1687	1707	2326	utr
CL_AP_5627.2-ID0AEE9BD12RM2	ata	23	668	736	741	utr
CTG_AP_1262.2-ID0ACC15AF04RM1	ata	20	211	270	613	utr
CTG_AP_3046.2-ID0ACC26DH08RM1	ata	17	3	53	983	utr
CTG_AP_3562.2-ID0ACC13AF09RM1	ata	14	238	279	394	utr
CTG_AP_3553.2-ID0AAA1DG12FM1	ata	13	133	171	724	utr
CL_AP_4387.2-ID0ADD12AA10RM1	ata	12	88	123	785	utr
CL_AP_10618.2-ID0ADD6DA04RM1	ata	11	226	258	801	utr
CTG_AP_1406.2-ID0ACC11CC12RM1	ata	10	384	413	429	utr
CTG_AP_1025.2-ID0AAA18BG02RM1	ata	10	432	461	876	utr
CL_AP_10434.2-ID0AAA5AF06RM1	ata	10	74	103	808	utr
CTG_AP_3899.2-ID0ADD3CE04RM1	ata	10	75	104	828	utr
CL_AP_5888.2-ID0AEE12DA10RM1	ata	10	146	175	837	utr
CL_AP_11013.2-ID0ACC9CH10RM1	ata	10	310	339	609	utr
CTG_AP_2667.2-ApHL3LD-X-A2	ata	9	748	774	950	utr
CL_AP_5183.2-ID0AEE1CG09RM1	ata	9	618	644	913	utr
CL_AP_9256.2-ID0AEE11CC12RM1	ata	9	399	425	555	utr
CTG_AP_2317.2-ID0ACC13AB08RM1	ata	8	313	336	727	utr
CL_AP_10876.2-ID0ACC22DF10RM1	ata	8	101	124	606	utr
CTG_AP_2536.2-ID0ACC23BC04RM1	ata	8	126	149	844	utr
CTG_AP_3604.2-ID0AAA10AH01RM1	ata	8	667	690	736	utr
CTG_AP_3838.2-ID0ACC11CC05RM1	ata	8	604	627	677	utr
CTG_AP_4009.2-ID0ACC4CA12RM1	ata	8	267	290	957	utr
CL_AP_5547.2-ID0AEE5CG10RM1	ata	8	835	858	905	utr
CL_AP_7443.2-ID0ACC12AA12RM1	ata	8	69	92	540	utr
CL_AP_7561.2-ID0AEE5CE06RM1	ata	8	300	323	883	utr
CL_AP_8707.2-ID0ACC7CA02RM1	ata	8	528	551	647	utr
CL_AP_10519.2-ID0AAA18BB11RM1	ata	8	417	440	740	utr
CTG_AP_202.2-ID0AAA25BE10RM1	ata	7	505	525	1320	utr
CTG_AP_692.2-ApHL3LD-IX-B11	ata	7	1305	1325	1644	utr
CTG_AP_326.2-ID0AAA19AC02RM1	ata	7	46	66	977	utr
CL_AP_4022.2-ID0ACC4AG07RM1	ata	7	85	105	950	utr
CL_AP_9076.2-ApHL3LD-XVIII-C3	ata	7	183	203	314	utr
CL_AP_9771.2-ID0AEE3AD09RM1	ata	7	108	128	870	utr
CL_AP_9983.2-ID0AEE7CB09RM1	ata	7	773	793	850	utr
CTG_AP_1639.2-ID0AAA13BG12RM1	ata	7	246	266	364	utr
CTG_AP_2450.2-ID0AEE11CG09RM1	ata	7	278	298	905	utr
CTG_AP_3355.2-ID0ACC4BD07RM1	ata	7	549	569	599	utr
CL_AP_5907.2-ID0AEE14CB09RM1	ata	7	726	746	764	utr
CL_AP_5943.2-ID0AEE4AF04RM1	ata	7	146	166	895	utr
CTG_AP_44.2-ApAL3SD-III-E4	ata	6	1612	1629	1968	utr
CTG_AP_3049.2-ID0AEE7AC02RM1	ata	6	738	755	927	utr
CTG_AP_263.2-ID0AAA10CE06RM1	ata	6	85	102	1828	utr
CTG_AP_2477.2-ID0AAA27CB08RM1	ata	6	79	96	936	utr
CL_AP_4213.2-ID0ACC24CB11RM1	ata	6	626	643	795	utr
CTG_AP_1903.2-ID0ACC10AC09RM1	ata	6	27	44	830	utr
CTG_AP_2.2-ID0ADD10AB01RM1	ata	6	688	705	873	utr
CL_AP_9514.2-ID0AEE8CG10RM1	ata	6	253	270	392	utr
CL_AP_4597.2-ID0ACC20BB08RM1	ata	6	523	540	889	utr
CL_AP_5146.2-ID0AEE13AA07RM1	ata	6	118	135	498	utr
CL_AP_5927.2-ID0ACC2AA10RM1	ata	6	654	671	950	utr
CL_AP_6687.2-ID0AAA6CF07RM1	ata	6	595	612	813	utr
CL_AP_7374.2-ID0AEE3DD12RM1	ata	6	787	804	895	utr
CTG_AP_2642.2-ID0AEE12DE09RM1	atc	6	61	78	549	cds
CTG_AP_3009.2-ID0AEE2AB08RM1	att	20	1362	1421	1560	utr
CL_AP_7781.2-ID0ACC8BC05RM1	att	13	650	688	689	utr
CL_AP_8197.2-ID0ACC13AD03RM1	att	13	35	73	822	utr
CL_AP_11117.2-ID0AEE4AD09RM1	att	13	306	344	611	utr
CL_AP_11259.2-ID0AEE6BD01RM1	att	12	258	293	352	utr
CL_AP_7807.2-ID0AAA14AG04RM1	att	12	407	442	828	utr
CL_AP_8020.2-ID0AAA20AB09RM1	att	12	293	328	817	utr
CL_AP_5870.2-ID0AEE9AD06RM1	att	11	373	405	697	utr
CL_AP_7941.2-ID0AEE7CD03RM1	att	10	340	369	604	utr
CTG_AP_3020.2-ID0AEE10BC08RM2	att	10	316	345	1084	utr
CL_AP_10270.2-ID0ACC5CE05RM1	att	10	170	199	413	utr
CTG_AP_3431.2-ID0ACC28AH01RM1	att	9	197	223	435	utr
CTG_AP_1374.2-ID0AAA16BA11RM1	att	9	758	784	1061	utr
CL_AP_6591.2-ID0AEE9DA06RM2	att	9	486	512	532	utr
CL_AP_4543.2-22859698	att	9	543	569	665	utr
CL_AP_6462.2-ID0AEE10AH02RM3	att	9	343	369	841	utr
CTG_AP_2337.2-ID0AEE15DH05RM1	att	9	342	368	820	utr
CL_AP_8250.2-ID0AEE11DG07RM1	att	9	616	642	711	utr
CTG_AP_534.2-ApHL3SD-III-F9	att	8	625	648	869	utr
CTG_AP_1946.2-ID0ACC1BC04RM1	att	8	1221	1244	1579	utr
CL_AP_5792.2-ID0AEE13BD05RM1	att	8	120	143	778	utr
CL_AP_4419.2-ID0AEE5DC06RM1	att	8	386	409	459	utr
CL_AP_4970.2-ID0AEE8BE07RM1	att	8	508	531	776	utr
CL_AP_5544.2-ID0ACC11BG05RM1	att	8	87	110	396	utr
CTG_AP_1590.2-ID0AAA10DA03RM1	att	7	613	633	1036	utr
CTG_AP_193.2-ID0AAA13CD03RM1	att	7	1352	1372	1889	utr
CTG_AP_2464.2-ID0AEE11CF07RM1	att	7	755	775	933	utr
CTG_AP_2284.2-ID0AAA14CE11RM1	att	7	878	898	1002	utr
CL_AP_4435.2-ID0AEE11BG06RM1	att	7	718	738	817	utr
CL_AP_7687.2-ID0AAA22AE08RM1	att	7	42	62	785	utr
CTG_AP_3020.2-ID0AEE10BC08RM2	att	7	380	400	1084	utr
CL_AP_11346.2-ID0ACC6CG08RM1	att	7	504	524	714	utr
CL_AP_4154.2-ID0AEE13CH07RM1	att	7	100	120	791	utr
CL_AP_6793.2-ID0ACC20AG08RM1	att	7	46	66	89	utr
CL_AP_10368.2-ID0ACC20AF04RM1	att	7	46	66	89	utr
CL_AP_10486.2-ApAL3SD-XIII-G11	att	7	17	37	479	utr
CL_AP_11262.2-ID0AAA14BE04RM1	att	7	201	221	705	utr
CL_AP_7807.2-ID0AAA14AG04RM1	att	6	350	367	828	utr
CTG_AP_409.2-ApAL3SD-V-H6	att	6	1044	1061	1227	utr
CTG_AP_18.2-ID0AAA25AA09RM1	att	6	635	652	825	utr
CTG_AP_18.2-ID0AAA24AB12RM1	att	6	651	668	809	utr
CTG_AP_18.2-ApAL3SD-V-C12	att	6	909	926	1087	utr
CTG_AP_695.2-ID0AAA14BF04RM1	att	6	680	697	850	utr
CTG_AP_2031.2-ID0AAA17DD03RM1	att	6	79	96	810	utr
CL_AP_4126.2-ApAL3SD-XII-A4	att	6	116	133	493	cds
CL_AP_9919.2-ID0ACC25BB05RM1	att	6	837	854	880	cds
CTG_AP_3550.2-ID0ACC14BA08RM1	att	6	406	423	487	utr
CTG_AP_274.2-ID0ACC13AE01RM1	att	6	268	285	906	utr
CL_AP_7860.2-ID0AEE2CB10RM1	att	6	707	724	884	utr
CTG_AP_1895.2-ID0ACC15DF03RM1	att	6	133	150	717	utr
CTG_AP_2012.2-ID0AAA16DB06RM1	att	6	175	192	1047	utr
CL_AP_6684.2-ID0AAA1CG04RM1	att	6	295	312	322	utr
CL_AP_7588.2-ID0AEE6CA10RM1	att	6	56	73	738	utr
CL_AP_8386.2-ApAL3SD-XVII-B11	att	6	82	99	491	utr
CL_AP_9280.2-ApDT-XX-H5	att	6	21	38	202	utr
CTG_AP_2108.2-22861302	caa	23	229	297	920	cds
CL_AP_8305.2-ID0ACC30BD02RM1	caa	21	487	549	964	cds
CTG_AP_2312.2-ID0AAA17DD11RM1	caa	21	362	424	657	cds
CL_AP_5490.2-22863579	caa	12	232	267	649	cds
CTG_AP_450.2-BP535827	caa	9	135	161	704	utr
CL_AP_6182.2-22864408	caa	9	551	577	774	cds
CTG_AP_2272.2-ID0AAA23BB04RM1	caa	7	18	38	930	cds
CTG_AP_3231.2-ID0AAA17AF05RM1	caa	7	413	433	1125	cds
CTG_AP_3318.2-BP537922	caa	6	417	434	871	utr
CL_AP_9007.2-ID0ADD14DG02RM1	cac	9	188	214	468	utr
CL_AP_5444.2-ApHL3SD-VIII-C12	cac	6	268	285	419	utr
CL_AP_8305.2-ID0ACC30BD02RM1	cag	9	460	486	964	cds
CTG_AP_743.2-ID0AAA3CD04FM1	cag	9	136	162	1822	cds
CTG_AP_2642.2-ID0AEE12DE09RM1	cag	8	30	53	549	cds
CL_AP_7212.2-ID0ACC13DD04RM1	cca	11	62	94	607	cds
CTG_AP_2569.2-ApHL3SD-VII-B7	cca	8	166	189	734	utr
CL_AP_9532.2-ID0AAA7CE08RM1	ccg	8	25	48	135	utr
CL_AP_6232.2-19884335	ccg	7	78	98	641	utr
CL_AP_9035.2-ID0AAA23BF04RM1	ccg	7	175	195	732	utr
CTG_AP_2110.2-ID0AEE15CG06RM1	ccg	6	1	18	1228	cds
CL_AP_4304.2-ID0ACC2CF09RM1	ccg	6	495	512	608	utr
CL_AP_9899.2-ID0ACC19DC08RM1	cga	9	351	377	558	utr
CL_AP_6645.2-ID0AAA28AG03RM1	cgc	6	27	44	630	utr
CL_AP_7757.2-ID0AEE14DF04RM1	cgg	6	313	330	740	cds
CL_AP_8848.2-ID0AEE11CF12RM1	cgg	6	633	650	818	utr
CL_AP_8228.2-ID0AEE12CE12RM1	cgt	8	228	251	577	utr
CL_AP_9315.2-ApAL3SD-III-F12	cgt	8	169	192	470	utr
CTG_AP_229.2-ID0AAA16CE06RM1	cgt	7	32	52	1270	utr
CL_AP_4645.2-22861655	cgt	7	242	262	666	utr
CTG_AP_3609.2-ID0ACC13CG02RM1	cgt	6	362	379	900	utr
CTG_AP_279.2-ApAL3SD-XII-G5	cgt	6	1650	1667	1896	utr
CL_AP_4342.2-ID0ADD12AG11RM1	cgt	6	37	54	701	cds
CL_AP_5997.2-ID0AAA25AH03RM1	cgt	6	76	93	754	utr
CTG_AP_3215.2-ID0AAA21AF11RM1	ctg	8	697	720	1089	cds
CL_AP_7895.2-ID0ACC7DB03RM1	ctg	7	446	466	915	utr
CTG_AP_3215.2-ID0AAA21AF11RM1	ctg	7	634	654	1089	cds
CL_AP_7795.2-ID0AEE12DF08RM1	ctt	6	699	716	814	utr
CL_AP_8954.2-ID0AEE3AB08RM1	ctt	6	242	259	913	utr
CL_AP_6458.2-ApHL3LD-IX-D12	gaa	11	196	228	311	cds
CL_AP_7229.2-ID0AAA2AF12RM1	gaa	7	432	452	829	utr
CL_AP_7523.2-ID0AEE13DA06RM1	gaa	7	144	164	302	cds
CL_AP_8513.2-ID0AEE4AA02RM1	gaa	7	67	87	887	utr
CL_AP_4349.2-ID0ACC8BB09RM1	gaa	6	137	154	162	cds
CL_AP_11350.2-ID0AEE6BD02RM1	gaa	6	9	26	856	cds
CTG_AP_604.2-ApHL3SD-XVI-H3	gaa	6	815	832	1464	cds
CTG_AP_2436.2-ApHL3LD-IV-B12	gaa	6	198	215	736	cds
CL_AP_8725.2-ID0ACC23AB07RM1	gac	9	190	216	676	utr
CTG_AP_342.2-ID0AAA13CC07RM1	gac	6	545	562	1568	cds
CTG_AP_342.2-ID0AEE14DF03RM1	gac	6	376	393	805	cds
CTG_AP_182.2-ID0ADD10AA09RM1	gac	6	562	579	732	utr
CL_AP_9403.2-ID0ACC14BF04RM1	gac	6	421	438	646	utr
CTG_AP_3036.2-ID0AAA22DE10RM1	gat	9	286	312	799	utr
CTG_AP_2824.2-22864086	gat	7	63	83	921	cds
CL_AP_10998.2-22863827	gat	7	174	194	760	cds
CTG_AP_3106.2-ID0AEE3DC02RM1	gat	6	221	238	862	utr
CL_AP_6638.2-ID0AAA18AG04RM1	gat	6	198	215	790	cds
CL_AP_11021.2-22863739	gat	6	343	360	777	cds
CTG_AP_569.2-ApDT-XXVI-A3	gat	6	675	692	1075	cds
CTG_AP_2105.2-ID0AAA21AG06RM1	gat	6	657	674	1623	cds
CTG_AP_841.2-ID0ACC19BC12RM1	gca	9	109	135	1782	utr
CTG_AP_258.2-ID0AAA16DF02RM1	gca	6	144	161	1971	cds
CL_AP_9562.2-BP536442	gca	6	462	479	650	utr
CTG_AP_1175.2-ID0ADD13BB04RM1	gcc	13	21	59	903	cds
CL_AP_5803.2-ID0AAA30BF07RM1	gcc	6	222	239	885	utr
CL_AP_8209.2-ID0ACC5CE02RM1	gcc	6	163	180	868	utr
CTG_AP_17.2-ID0ADD10AC06RM1	gcg	6	739	756	1194	utr
CTG_AP_1520.2-ApDT-XVI-D12	gcg	6	192	209	1213	utr
CL_AP_6499.2-ID0AEE10AF12RM3	gct	9	169	195	683	utr
CTG_AP_517.2-ApAL3SD-III-F4	gct	6	1249	1266	1644	utr
CL_AP_7649.2-ID0ACC6AF10RM1	gct	6	162	179	827	utr
CL_AP_9709.2-ID0AAA24DD07RM1	gtt	7	163	183	720	utr
CTG_AP_1810.2-ID0AAA11BC06RM1	gtt	6	573	590	771	utr
CTG_AP_3490.2-ID0AAA21CH03RM1	taa	16	138	185	747	utr
CTG_AP_1262.2-ID0ACC15AF04RM1	taa	14	135	176	613	utr
CL_AP_10643.2-ID0ACC23CC08RM1	taa	11	502	534	797	utr
CL_AP_6016.2-22864155	taa	11	776	808	815	utr
CTG_AP_3273.2-ID0ACC25AG11RM1	taa	9	195	221	819	utr
CL_AP_11238.2-22861852	taa	9	206	232	743	utr
CTG_AP_144.2-ApDT-XII-G12	taa	8	1520	1543	2134	utr
CL_AP_9350.2-ID0AEE11CH09RM1	taa	8	340	363	763	utr
CL_AP_10299.2-ID0ADD5CH05RM1	taa	8	268	291	597	utr
CTG_AP_263.2-ID0AAA10CE06RM1	taa	8	579	602	1828	utr
CTG_AP_114.2-ApHL3LD-I-H12	taa	8	46	69	981	utr
CL_AP_9695.2-ID0AAA17DD12RM1	taa	8	1	24	836	utr
CTG_AP_2706.2-ID0AEE15CE12RM1	taa	8	443	466	800	utr
CL_AP_6552.2-ID0AEE6BF03RM1	taa	8	490	513	868	utr
CL_AP_10330.2-ID0AEE6BG02RM1	taa	8	855	878	887	utr
CL_AP_6683.2-ID0AAA24DF10RM1	taa	7	89	109	704	utr
CL_AP_11180.2-ID0AEE2DC06RM1	taa	7	73	93	916	cds
CL_AP_8047.2-ID0ACC14BE01RM1	taa	7	770	790	866	utr
CL_AP_5023.2-ID0AEE4BB04RM1	taa	7	547	567	812	utr
CL_AP_5956.2-ID0ACC1CH07RM1	taa	7	201	221	408	utr
CTG_AP_1590.2-ID0AAA10DA03RM1	taa	6	260	277	1036	utr
CL_AP_4468.2-22864864	taa	6	551	568	816	utr
CTG_AP_766.2-ID0ACC5CE06RM1	taa	6	323	340	849	utr
CL_AP_5668.2-ID0AEE8CD12RM1	taa	6	68	85	612	utr
CL_AP_8282.2-ID0ACC3DF05RM1	taa	6	244	261	867	utr
CL_AP_7594.2-ID0ACC22AE11RM1	taa	6	117	134	813	utr
CTG_AP_1862.2-ID0ACC14DG07RM1	taa	6	268	285	338	utr
CTG_AP_2950.2-ID0ACC11CD09RM1	taa	6	312	329	517	utr
CL_AP_4076.2-ApAL3SD-XVI-C2	taa	6	11	28	209	utr
CL_AP_4672.2-ID0AEE9CE07RM1	taa	6	513	530	888	utr
CL_AP_5603.2-ID0AEE13DD01RM1	taa	6	209	226	501	utr
CL_AP_6001.2-ApHL3LD-XI-C3	taa	6	191	208	584	utr
CL_AP_11204.2-ID0AEE1CH08RM1	tat	17	88	138	222	utr
CL_AP_9195.2-ID0AEE14BD12RM1	tat	16	195	242	784	utr
CL_AP_8178.2-ID0AEE3CF06RM1	tat	16	574	621	791	utr
CTG_AP_2297.2-ID0AAA1BE05FM1	tat	15	784	828	890	utr
CTG_AP_1521.2-ID0AAA3AF11RM1	tat	14	430	471	810	utr
CL_AP_11219.2-ID0AAA12CE04RM1	tat	12	25	60	108	utr
CTG_AP_200.2-ID0AAA12AE06RM1	tat	12	59	94	1550	utr
CL_AP_6341.2-ID0ACC14DG04RM1	tat	12	26	61	236	utr
CTG_AP_2393.2-22862944	tat	12	196	231	458	utr
CL_AP_6667.2-ID0AEE1DH04RM1	tat	12	311	346	907	utr
CTG_AP_2642.2-ID0AEE12DE09RM1	tat	11	423	455	549	utr
CL_AP_8821.2-ID0AAA9AH07RM1	tat	10	586	615	808	utr
CTG_AP_1776.2-ID0AAA3DA09FM1	tat	10	684	713	991	utr
CL_AP_8092.2-ID0AEE10CD09RM1	tat	10	304	333	531	utr
CL_AP_4331.2-ID0AAA27BG04RM1	tat	10	295	324	760	utr
CL_AP_7604.2-ID0AEE1DH09RM1	tat	10	74	103	318	utr
CTG_AP_2096.2-ID0ACC16BB12RM1	tat	10	247	276	585	utr
CTG_AP_2829.2-ID0AEE1CC05RM1	tat	10	74	103	414	utr
CL_AP_4521.2-ID0AEE1CA06RM1	tat	10	290	319	630	utr
CL_AP_10141.2-ID0AEE3AB10RM1	tat	10	565	594	866	utr
CL_AP_10254.2-ID0AEE14DG09RM1	tat	10	145	174	263	utr
CL_AP_5719.2-ID0ACC27DB09RM1	tat	9	469	495	690	utr
CL_AP_11353.2-19884559	tat	9	409	435	612	utr
CTG_AP_3550.2-ID0ACC14BA08RM1	tat	9	378	404	487	utr
CTG_AP_3621.2-ID0ACC12BH12RM1	tat	9	242	268	910	utr
CL_AP_4851.2-ID0ACC19CA05RM1	tat	9	202	228	370	utr
CL_AP_10210.2-ID0AEE8CB08RM1	tat	9	83	109	289	utr
CL_AP_5684.2-ID0AEE5AB03RM1	tat	8	639	662	827	utr
CL_AP_7332.2-ID0AAA6BC03RM1	tat	8	777	800	825	utr
CTG_AP_214.2-ID0AAA10DB10RM1	tat	8	1010	1033	1485	utr
CTG_AP_548.2-ID0AAA29DE04RM1	tat	8	803	826	908	utr
CTG_AP_1799.2-ID0AAA9AC02RM1	tat	8	1072	1095	1817	utr
CTG_AP_1623.2-ID0AAA16BE04RM1	tat	8	110	133	746	utr
CL_AP_10181.2-ID0ACC22AC01RM1	tat	8	170	193	859	utr
CL_AP_9771.2-ID0AEE3AD09RM1	tat	8	236	259	870	utr
CTG_AP_2169.2-ID0ACC18DH05RM1	tat	8	232	255	587	utr
CL_AP_4621.2-ID0ADD5BB06RM1	tat	8	105	128	888	utr
CL_AP_6077.2-ID0AEE9DH08RM2	tat	8	26	49	196	utr
CL_AP_10731.2-ID0ACC17DH03RM1	tat	8	701	724	860	utr
CL_AP_11259.2-ID0AEE6BD01RM1	tat	7	301	321	352	utr
CTG_AP_1701.2-ID0AEE1DD05RM1	tat	7	761	781	1079	utr
CL_AP_9541.2-22863597	tat	7	694	714	826	utr
CTG_AP_537.2-ID0AAA12CB05RM1	tat	7	967	987	1106	utr
CTG_AP_445.2-ID0AAA19AC08RM1	tat	7	906	926	1398	utr
CL_AP_8821.2-ID0AAA9AH07RM1	tat	7	88	108	808	utr
CTG_AP_3106.2-ID0AEE3DC02RM1	tat	7	51	71	862	utr
CTG_AP_1940.2-BP535646	tat	7	73	93	498	utr
CTG_AP_2199.2-ID0AAA22AA05RM1	tat	7	83	103	901	utr
CTG_AP_1524.2-ID0AAA20CE10RM1	tat	7	381	401	676	cds
CL_AP_4543.2-22859698	tat	7	499	519	665	utr
CL_AP_9514.2-ID0AEE8CG10RM1	tat	7	113	133	392	utr
CL_AP_10471.2-ID0AEE7BH07RM1	tat	7	437	457	851	utr
CTG_AP_1.2-ApDT-VII-G6	tat	7	233	253	533	utr
CTG_AP_1663.2-ID0AAA4CB02RM1	tat	7	162	182	772	utr
CTG_AP_1674.2-ID0ACC23BF08RM1	tat	7	373	393	470	utr
CTG_AP_2024.2-ID0AEE11BE06RM1	tat	7	356	376	847	utr
CTG_AP_2402.2-ID0AEE8DG09RM1	tat	7	73	93	728	utr
CTG_AP_3620.2-ID0AEE5AF01RM1	tat	7	213	233	929	utr
CL_AP_4558.2-ApAL3SD-VII-E8	tat	7	30	50	136	utr
CL_AP_6367.2-ID0ACC9BA05RM1	tat	7	683	703	807	utr
CL_AP_6478.2-ID0AEE8AD11RM1	tat	7	246	266	836	utr
CL_AP_6022.2-ID0ACC2BH03RM1	tat	6	666	683	849	utr
CTG_AP_1634.2-ID0ACC11BA04RM1	tat	6	488	505	607	utr
CTG_AP_485.2-ID0AAA22CB02RM1	tat	6	746	763	1022	utr
CL_AP_6970.2-ID0ACC27CG12RM1	tat	6	641	658	708	utr
CTG_AP_679.2-ID0AAA4AH02RM1	tat	6	1226	1243	1275	utr
CTG_AP_1023.2-ID0AEE11AD12RM1	tat	6	862	879	1810	utr
CTG_AP_3669.2-ID0AAA29DH11RM1	tat	6	1134	1151	1166	utr
CTG_AP_2911.2-19884475	tat	6	62	79	688	utr
CTG_AP_2701.2-ID0AAA10DH01RM1	tat	6	20	37	655	utr
CL_AP_10663.2-ID0AEE3CC12RM1	tat	6	271	288	467	utr
CTG_AP_3521.2-22859721	tat	6	103	120	1052	utr
CTG_AP_989.2-ID0AAA16BB09RM1	tat	6	99	116	1285	utr
CL_AP_10638.2-ID0AEE10DD12RM1	tat	6	236	253	759	utr
CL_AP_9954.2-ID0ACC17DB01RM1	tat	6	504	521	791	utr
CTG_AP_2393.2-22862944	tat	6	67	84	458	utr
CL_AP_9021.2-ID0AEE3CB12RM1	tat	6	585	602	886	utr
CL_AP_6448.2-ID0ACC23BH01RM1	tat	6	151	168	192	utr
CTG_AP_2.2-ID0ADD10AA11RM1	tat	6	446	463	965	utr
CTG_AP_2.2-ID0ADD4DB03RM2	tat	6	432	449	577	utr
CTG_AP_1567.2-ID0ADD10BB04RM1	tat	6	513	530	816	utr
CTG_AP_1793.2-ID0ADD3BC03RM1	tat	6	317	334	864	utr
CTG_AP_2506.2-22862945	tat	6	692	709	906	utr
CTG_AP_3246.2-ID0ACC27AA11RM1	tat	6	541	558	853	utr
CL_AP_4679.2-ID0AEE6CB10RM1	tat	6	38	55	700	utr
CL_AP_5167.2-ID0ACC30BD06RM1	tat	6	1	18	923	utr
CL_AP_5230.2-ID0AEE2BH01RM1	tat	6	513	530	728	utr
CL_AP_5332.2-ApDT-IX-D9	tat	6	319	336	541	utr
CL_AP_5861.2-19884776	tat	6	311	328	680	utr
CL_AP_6661.2-22864200	tat	6	41	58	776	utr
CL_AP_8198.2-ID0ACC22BH07RM1	tat	6	41	58	782	utr
CL_AP_8626.2-ID0AEE14BA09RM1	tat	6	71	88	793	utr
CL_AP_9336.2-ID0AEE2BA09RM1	tat	6	520	537	681	utr
CL_AP_6186.2-ID0AEE8AH04RM1	tca	7	725	745	783	utr
CL_AP_4380.2-ID0AAA12BA06RM1	tca	6	550	567	757	cds
CL_AP_7604.2-ID0AEE1DH09RM1	tcg	8	130	153	318	utr
CL_AP_5872.2-22861487	tcg	7	161	181	622	cds
CTG_AP_3215.2-ID0AAA21AF11RM1	tcg	6	424	441	1089	utr
CL_AP_4772.2-ApHL3SD-XIX-D1	tcg	6	44	61	209	utr
CL_AP_9068.2-22861699	tga	9	388	414	701	cds
CL_AP_8666.2-ID0AAA17DB10RM1	tga	7	836	856	897	cds
CL_AP_4205.2-ID0AAA14BF05RM1	tga	6	410	427	795	cds
CL_AP_9076.2-ApHL3LD-XVIII-C3	tga	6	166	183	314	utr
CTG_AP_151.2-ApAL3SD-III-H4	tgc	6	840	857	1426	cds
CL_AP_10961.2-ID0ACC4BH07RM1	tgg	7	550	570	840	utr
CL_AP_5157.2-ID0ACC26DC08RM1	tgg	6	196	213	261	utr
CL_AP_5195.2-ID0ACC10CD12RM1	tgt	8	316	339	879	utr
CTG_AP_260.2-ApHL3SD-XXVII-C12	tgt	7	2013	2033	2132	utr
CTG_AP_3166.2-22864506	tta	16	513	560	712	utr
CL_AP_6414.2-ID0ACC21AH06RM1	tta	12	91	126	679	utr
CL_AP_4748.2-ID0ACC17BG02RM1	tta	12	115	150	462	utr
CL_AP_5916.2-ID0AEE13AH02RM1	tta	12	174	209	393	utr
CL_AP_7267.2-ID0AEE4CF03RM1	tta	12	708	743	795	utr
CL_AP_11327.2-ID0ACC20DE11RM1	tta	12	92	127	243	utr
CL_AP_7970.2-ID0ACC24AA09RM1	tta	11	142	174	591	utr
CTG_AP_375.2-ApHL3LD-XIII-F2	tta	10	1382	1411	1629	utr
CTG_AP_2935.2-ID0AAA25CB09RM1	tta	10	1038	1067	1130	utr
CTG_AP_3764.2-ID0AEE11CD10RM1	tta	10	845	874	1005	utr
CL_AP_11204.2-ID0AEE1CH08RM1	tta	10	36	65	222	utr
CL_AP_10134.2-ID0AEE2DA04RM1	tta	9	723	749	879	utr
CTG_AP_3189.2-ID0AEE15AB03RM1	tta	9	663	689	843	utr
CL_AP_10181.2-ID0ACC22AC01RM1	tta	9	142	168	859	utr
CTG_AP_2078.2-BP535877	tta	9	141	167	724	utr
CTG_AP_2329.2-ID0ACC1AB05RM1	tta	8	565	588	958	utr
CL_AP_8192.2-ID0AAA10DD06RM1	tta	8	631	654	669	utr
CTG_AP_885.2-ID0AAA23AF09RM1	tta	8	1838	1861	1942	utr
CL_AP_4143.2-ID0AAA19DC05RM1	tta	8	285	308	694	utr
CL_AP_4543.2-22859698	tta	8	316	339	665	utr
CL_AP_5870.2-ID0AEE9AD06RM1	tta	8	406	429	697	utr
CTG_AP_1015.2-ID0ACC18DE09RM1	tta	8	593	616	756	utr
CL_AP_8767.2-ID0AAA4DA08RM1	tta	8	213	236	804	utr
CL_AP_10576.2-19884583	tta	8	53	76	366	utr
CL_AP_11360.2-ID0AAA20BA06RM1	tta	8	27	50	485	utr
CTG_AP_3431.2-ID0ACC28AH01RM1	tta	7	224	244	435	utr
CTG_AP_629.2-ApAL3SD-III-E6	tta	7	383	403	736	utr
CTG_AP_500.2-ID0ACC13BF03RM1	tta	7	361	381	898	utr
CTG_AP_452.2-ApDT-XXIII-C3	tta	7	1729	1749	1967	utr
CTG_AP_2808.2-ID0AEE4AE11RM1	tta	7	7	27	895	utr
CTG_AP_766.2-ID0AEE5CE05RM1	tta	7	195	215	905	utr
CTG_AP_1689.2-ID0ACC20BC08RM1	tta	7	164	184	738	utr
CL_AP_5764.2-ID0AEE7CH06RM1	tta	7	108	128	898	utr
CL_AP_6562.2-22863619	tta	7	465	485	749	utr
CTG_AP_144.2-ApDT-XII-G13	tta	6	1325	1342	2134	utr
CTG_AP_558.2-ID0AAA11DG12RM1	tta	6	781	798	937	utr
CTG_AP_1627.2-ID0AAA5AD04RM1	tta	6	510	527	1115	utr
CTG_AP_2117.2-22862558	tta	6	765	782	937	utr
CL_AP_6846.2-ID0AEE11CC04RM1	tta	6	94	111	837	utr
CTG_AP_533.2-ApDT-VI-D4	tta	6	684	701	847	utr
CTG_AP_766.2-ID0ACC21DE08RM1	tta	6	767	784	1528	utr
CL_AP_9195.2-ID0AEE14BD12RM1	tta	6	754	771	784	utr
CTG_AP_23.2-ID0AEE10BC04RM2	tta	6	171	188	615	utr
CL_AP_6418.2-ID0AEE3AA02RM1	tta	6	115	132	412	utr
CL_AP_7887.2-22861292	tta	6	411	428	664	utr
CL_AP_7925.2-ID0AEE2AC09RM1	tta	6	336	353	404	utr
CL_AP_8803.2-ID0AEE11CB02RM1	tta	6	531	548	700	utr
CL_AP_9053.2-ID0AEE12BC02RM1	tta	6	427	444	791	utr
CL_AP_9043.2-22863019	ttg	8	206	229	440	utr
CTG_AP_2.2-ID0ADD10AB01RM1	ttg	8	514	537	873	utr
CTG_AP_2869.2-ID0ACC10CE01RM1	ttg	8	522	545	675	utr
CL_AP_6669.2-ID0AAA5CE11RM1	ttg	8	58	81	858	utr
CTG_AP_3367.2-ID0AAA10AB07RM1	ttg	6	51	68	832	utr
CL_AP_7946.2-ApHL3SD-III-F1	ttg	6	235	252	471	utr
CL_AP_4319.2-ID0AAA29BA04RM1	aaac	5	556	575	639	utr
CL_AP_10968.2-ID0AAA2CD09RM1	aaat	8	60	91	868	utr
CTG_AP_890.2-ApHL3SD-XXIV-D3	aaat	5	900	919	1138	utr
CL_AP_4852.2-ID0ACC28DA01RM1	aaat	5	66	85	162	utr
CL_AP_6554.2-ID0AEE4CG10RM1	aata	7	699	726	809	utr
CL_AP_7239.2-ID0AEE14BD11RM1	aata	5	347	366	791	utr
CL_AP_4606.2-ID0AAA4AF05RM1	aata	5	61	80	130	utr
CL_AP_6264.2-ID0ACC23BE07RM1	aata	5	51	70	913	utr
CL_AP_10345.2-ApHL3LD-X-H1	aata	5	350	369	384	utr
CL_AP_11124.2-ID0AAA14CG06RM1	aata	5	61	80	130	utr
CTG_AP_1810.2-ID0AAA11BC06RM1	atca	5	404	423	771	utr
CTG_AP_258.2-ID0AAA16DF02RM1	attt	8	1873	1904	1971	utr
CTG_AP_901.2-ApHL3SD-III-G8	attt	6	259	282	476	utr
CL_AP_8755.2-ID0AEE3AG01RM1	attt	5	288	307	856	utr
CTG_AP_144.2-ApDT-XII-G14	cata	5	1908	1927	2134	utr
CTG_AP_658.2-ID0AAA16BC02RM1	gcac	6	233	256	1340	utr
CL_AP_5802.2-ID0AAA4CG10RM1	gtag	6	101	124	676	utr
CL_AP_8580.2-ApDT-XI-C11	gttt	6	94	117	183	utr
CL_AP_7396.2-ID0AAA30DA04RM1	gttt	5	36	55	73	cds
CL_AP_10478.2-ID0AAA19DC01RM1	gttt	5	36	55	73	cds
CTG_AP_49.2-ApAL3SD-XX-A6	tatc	5	647	666	943	utr
CL_AP_9947.2-ID0ACC15AD12RM1	tatt	8	293	324	714	utr
CL_AP_6455.2-ID0ACC27AH11RM1	ttat	10	618	657	744	utr
CTG_AP_69.2-ApAL3SD-III-B4	ttat	5	815	834	906	utr
CTG_AP_342.2-ID0AAA13CC07RM1	ttta	8	1130	1161	1568	utr
CTG_AP_2802.2-ID0AAA22DA04RM1	ttta	5	817	836	855	utr
