# Supplementary material for: Large-scale gene discovery in the pea aphid Acyrthosiphon pisum (Hemiptera)
Source: Genome Biol. 2006 Mar 10;7(3):R21. doi: 10.1186/gb-2006-7-3-r21 (PMC1557754; doi:10.1186/gb-2006-7-3-r21)
Supplement: Additional data File 3 — A table giving the description by cDNA libraries of the 135 contigs specific to a given A. pisum tissue [file gb-2006-7-3-r21-S3.xls]

## Sheet: Feuil1
	Additional file 3. Groups of unique transcripts specifically expressed in the different cDNA libraries of the pea aphid.
	Unique transcripts were grouped into expression clusters based on their ESTs composition, using the K-means
	algorithm through a boostrap aggregating function provided by the R package.
	Ant: antennae, Bac: bacteriocyte, DT: digestive tract, P. emb: parthenogenetic embryos.
	Contig Name	R-group>10	Ant	Bac	DT	Head	P. emb	ESTs'Nber	% Total	Annotation
Antennae-specific
	CTG_AP_2.2-ID0AAA18CD08RM1	11.04	22	0	0	3	0	25/27	92.59	(Q9VNM9) CG15592-PA
Bacteriocyte-specific
	CTG_AP_12.2-ID0AAA12BA10RM1	211.76	0	205	0	0	0	205/228	89.91	(Q6GU90) Lysozyme i-1
	CTG_AP_14.2-ApAL3SD-XVI-H10	49.69	4	70	1	32	0	107/226	47.35	(Q86PG1) ADP/ATP translocase
	CTG_AP_89.2-BP535652	46.48	0	45	0	0	0	45/45	100	unknown
	CTG_AP_38.2-ApDT-I-E8	45.71	2	55	7	11	0	75/87	86.21	(Q04831) Glutamine synthetase (EC 6.3.1.2) (Glutamate--ammonia ligase)
	CTG_AP_21.2-ApAL3SD-XIII-D9	40.61	10	55	0	12	0	77/129	59.69	(Q6P8D2) Tubulin, alpha 1
	CTG_AP_70.2-ApDT-XXVII-H2	31.15	0	34	1	3	0	38/51	74.51	(Q7PSB4) ENSANGP00000011006 (Fragment)
	CTG_AP_158.2-BP535635	29.96	0	29	0	0	0	29/29	100	(Q7PQT3) ENSANGP00000003195 (Fragment)
	CTG_AP_162.2-BP535605	27.89	0	27	0	0	0	27/27	100	(Q6DN88) Cationic amino acid transporter slimfast
	CTG_AP_1.2-ID0AAA12BE06RM1	27.89	0	27	0	0	0	27/37	72.97	unknown
	CTG_AP_150.2-ID0AAA25BG11RM1	27.89	0	27	0	0	0	27/30	90	(Q62634) Brain specific Na+-dependent inorganic phosphate cotransporter
	CTG_AP_184.2-BP535620	24.79	0	24	0	0	0	24/25	96	(P48728) Aminomethyltransferase, mitochondrial precursor (EC 2.1.2.10)
	CTG_AP_194.2-BP535565	24.79	0	24	0	0	0	24/24	100	(P20007) Phosphoenolpyruvate carboxykinase [GTP] (EC 4.1.1.32)
	CTG_AP_149.2-ID0AAA10DA04RM1	23.4	0	25	0	2	0	27/30	90	(P32332) Mitochondrial oxaloacetate transport protein
	CTG_AP_210.2-BP535537	22.73	0	22	0	0	0	22/22	100	unknown
	CTG_AP_229.2-ID0AAA16CE06RM1	20.66	0	20	0	0	0	20/21	95.24	(Q9XZ43) Protein 5NUC precursor
	CTG_AP_36.2-ApDT-XXIV-A7	19.46	6	34	1	9	10	60/88	68.18	(Q6EUZ7) S9e ribosomal protein
	CTG_AP_48.2-ApHL3LD-IX-E2	18.88	1	26	0	14	0	41/63	65.08	(Q6WAW3) Heat shock protein 70
	CTG_AP_81.2-ID0AAA5BA09RM1	18.59	0	18	0	0	0	18/25	72	unknown
	CTG_AP_270.2-BP535559	18.59	0	18	0	0	0	18/18	100	unknown
	CTG_AP_248.2-BP535560	18.59	0	18	0	0	0	18/19	94.74	(Q7Q550) ENSANGP00000011337 (Fragment)
	CTG_AP_140.2-ID0AAA11DB09RM1	18.24	0	19	0	1	0	20/32	62.5	unknown
	CTG_AP_231.2-ID0AAA13DB10RM1	17.56	0	17	0	0	0	17/21	80.95	(Q96RL8) NOGO-interacting mitochondrial protein
	CTG_AP_298.2-BP535644	17.56	0	17	0	0	0	17/17	100	(Q8WQ81) Inwardly rectifying K+ channel protein
	CTG_AP_46.2-ApAL3SD-XI-C6	17.38	4	26	1	10	0	41/63	65.08	(Q8I9V9) 60S ribosomal protein L15
	CTG_AP_1.2-ApAL3SD-XIII-C11	15.94	1	21	0	7	0	29/71	40.85	(Q6EV04) S3Ae ribosomal protein
	CTG_AP_154.2-BP535753	15.49	0	15	0	0	0	15/15	100	unknown
	CTG_AP_327.2-BP535672	15.49	0	15	0	0	0	15/15	100	unknown
	CTG_AP_154.2-BP535701	15.49	0	15	0	0	0	15/15	100	(Q9VGT5) CG6658-PA
	CTG_AP_187.2-ID0AAA11BB03RM1	14.47	0	16	0	2	0	18/25	72	(Q11118) Wos2 protein (p21)
	CTG_AP_347.2-ID0AAA29DC07RM1	14.46	0	14	0	0	0	14/15	93.33	(Q5UPA0) Ankyrin containing protein
	CTG_AP_77.2-ID0AAA13BA08RM1	14.46	0	14	0	0	0	14/17	82.35	(Q5UAR3) Ribosomal protein L26
	CTG_AP_174.2-ApHL3LD-X-E4	14.46	0	17	0	4	0	21/23	91.3	(P42678) Protein translation factor SUI1 homolog
	CTG_AP_233.2-ID0AAA21AH01RM1	13.5	1	14	0	0	0	15/17	88.24	(Q8UVJ2) Carbonyl reductase-like 20beta-hydroxysteroid dehydrogenase
	CTG_AP_343.2-ID0AAA10AD06RM1	13.43	0	13	0	0	0	13/15	86.67	(Q8I901) Phenylalanine hydroxylase (EC 1.14.16.1)
	CTG_AP_1.2-ApAL3SD-V-A7	13.26	4	22	3	19	0	48/109	44.04	(Q6EUY9) S14e ribosomal protein
	CTG_AP_246.2-ID0AAA30BC11RM1	13.2	0	14	0	1	0	15/18	83.33	(Q8IBV0) 4-nitrophenylphosphatase, putative (EC 3.1.3.41)
	CTG_AP_97.2-ApDT-XXXIII-E12	13.03	2	20	1	12	0	35/43	81.4	(Q5UEP0) Putative diacetyl/L-xylulose reductase
	CTG_AP_160.2-ApHL3LD-III-A3	12.93	0	16	0	6	0	22/26	84.62	(Q6TEL4) Nucleolar protein 5A
	CTG_AP_1.2-ApDT-XXI-E4	12.85	0	17	1	10	0	28/80	35	(Q6XIL7) Similar to Drosophila melanogaster sop (Fragment)
	CTG_AP_168.2-ID0AAA10BD09RM1	12.58	0	15	0	4	0	19/27	70.37	(P40682) Vacuolar ATP synthase subunit S1 precursor (EC 3.6.3.14)
	CTG_AP_255.2-ID0AAA10BF08RM1	12.5	1	13	0	0	0	14/19	73.68	(Q91V37) Vacuolar ATP synthase 21 kDa proteolipid subunit (EC 3.6.3.14)
	CTG_AP_450.2-BP535827	12.4	0	12	0	0	0	2005-12-12	100	(Q7WEF7) CaiB/BaiF family protein
	CTG_AP_207.2-BP535681	12.4	0	12	0	0	0	2005-12-13	92.31	(Q6NYR9) Phosphoribosyl pyrophosphate synthetase 1A
	CTG_AP_432.2-BP535584	12.4	0	12	0	0	0	2005-12-12	100	(Q7PGV1) ENSANGP00000022354 (Fragment)
	CTG_AP_151.2-ApAL3SD-III-H4	11.73	3	15	0	2	0	20/30	66.67	(Q5UAR5) Ribosomal protein L23A
	CTG_AP_81.2-ApAL3SD-XVI-C5	11.5	1	14	0	2	0	17/23	73.91	unknown
	CTG_AP_163.2-ApAL3SD-XII-H1	11.5	1	15	0	4	0	20/37	54.05	(Q9GP16) 60S ribosomal protein L31
	CTG_AP_430.2-ID0AAA21AE11RM1	11.36	0	11	0	0	0	2005-11-12	91.67	(Q8R0V3) RIKEN cDNA 1300012G16 gene (Fragment)
	CTG_AP_53.2-ApAL3SD-VI-D7	10.58	3	16	1	6	0	26/62	41.94	(Q6EV05) S3e ribosomal protein
	CTG_AP_1.2-ID0AAA11BD06RM1	10.48	0	13	0	5	0	18/33	54.55	(Q5VLR4) Lung cancer oncogene 7
	CTG_AP_105.2-ApAL3SD-IV-D12	10.45	2	15	2	6	0	25/40	62.5	(Q95V39) 60S ribosomal protein L8
	CTG_AP_1.2-ID0AAA18AH11RM1	10.33	0	10	0	0	0	2005-10-15	66.67	unknown
	CTG_AP_458.2-BP535570	10.33	0	10	0	0	0	2005-10-11	90.91	unknown
	CTG_AP_172.2-BP535536	10.33	0	10	0	0	0	2005-10-10	100	(Q5UEM9) Vacuolar ATP synthase subunit d 1
	CTG_AP_391.2-ID0AAA15DG12RM1	10.33	0	10	0	0	0	2005-10-14	71.43	(P61022) Calcium-binding protein p22
	CTG_AP_544.2-BP536115	10.33	0	10	0	0	0	2005-10-10	100	(Q55752) RlpA-like protein
	CTG_AP_92.2-ID0AAA10DA08RM1	10.21	1	15	0	12	0	28/41	68.29	(Q6X3F0) Ornithine decarboxylase antizyme large isoform
	CTG_AP_403.2-BP535595	10.2	0	11	0	1	0	2005-12-13	92.31	(O16264) Phosphatidylethanolamine-binding protein homolog F40A3.3
Digestive tract-specific
	CTG_AP_8.2-ApDT-I-A8	68.16	0	3	45	0	0	48/78	61.54	unknown
	CTG_AP_354.2-ApDT-III-D7	21.76	0	0	14	0	0	14/14	100	unknown
Head-specific
	CTG_AP_11.2-ApAL3SD-I-B11	29.18	48	0	0	131	0	179/265	67.55	(Q5XXT4) Putative muscle actin
	CTG_AP_6.2-ApAL3SD-III-A8	26.29	25	5	6	143	0	179/343	52.19	(Q86LX2) Ribosomal protein L18 (Fragment)
	CTG_AP_9.2-ApAL3SD-I-F8	25.84	58	0	0	104	0	162/168	96.43	(Q60BH8) Pterin-4-alpha-carbinolamine dehydratase (EC 4.2.1.96)
	CTG_AP_25.2-ApAL3SD-IV-G11	24.71	1	0	0	79	0	80/121	66.12	(Q8ML22) CG30045-PA
	CTG_AP_28.2-ApAL3SD-II-B9	22.26	11	0	8	91	0	110/119	92.44	(Q699N4) Cytochrome oxidase subunit III
	CTG_AP_7.2-ApAL3SD-V-B11	17.65	36	1	17	113	8	175/289	60.55	(Q69HZ0) Cytochrome c oxidase subunit I (Fragment)
	CTG_AP_15.2-ApAL3SD-I-D2	17.33	44	0	0	60	0	104/122	85.25	(Q7M4D9) Cuticle structural protein PCP16.7, post-ecdysial
	CTG_AP_4.2-ApAL3SD-II-D8	15.04	18	0	0	68	0	86/97	88.66	unknown
	CTG_AP_24.2-ApDT-XVIII-B2	14.86	7	0	3	63	0	73/126	57.94	(Q85JR9) Cytochrome c oxidase subunit II (Fragment)
	CTG_AP_4.2-ApAL3SD-I-H9	14.74	34	0	0	58	0	92/101	91.09	unknown
	CTG_AP_18.2-ApAL3SD-V-C12	14.59	22	0	0	66	0	88/138	63.77	(Q8T5H8) Putative MLC1 protein
	CTG_AP_3.2-ApAL3SD-I-F4	13.48	9	23	6	44	0	82/175	46.86	(Q9U505) ATP synthase lipid-binding protein, mitochondrial precursor (EC 3.6.3.14)
	CTG_AP_19.2-ApAL3SD-III-B3	12.59	22	0	0	56	0	78/91	85.71	(Q7JN62) Muscle myosin heavy chain (Fragment)
	CTG_AP_44.2-ApAL3SD-III-E4	12.38	33	0	0	37	0	70/73	95.89	(Q7KN81) Hypothetical protein
	CTG_AP_67.2-ApAL3SD-XII-F4	11.84	1	17	0	11	0	29/54	53.7	(Q5UAR9) Ribosomal protein L19
	CTG_AP_1.2-ApAL3SD-IV-B12	11.71	8	0	0	50	0	58/123	47.15	(Q7M4F1) Endocuticle structural glycoprotein SgAbd-4
	CTG_AP_45.2-ApAL3SD-I-A12	11.54	31	0	0	33	0	64/73	87.67	unknown
	CTG_AP_63.2-ApDT-VIII-A4	11.25	3	0	2	44	0	49/66	74.24	(Q68RK6) NADH dehydrogenase subunit 1
	CTG_AP_4.2-ApAL3SD-IV-C12	11.24	9	0	0	49	0	58/89	65.17	(Q7M4F3) Endocuticle structural glycoprotein SgAbd-2
	CTG_AP_20.2-ApHL3SD-XXXI-H8	11.16	3	0	0	42	0	45/50	90	unknown
	CTG_AP_40.2-ApHL3LD-VII-A2	10.74	5	18	0	29	0	52/74	70.27	(Q66UE1) Calmodulin
	CTG_AP_13.2-ApAL3SD-III-C12	10.1	12	0	0	52	1	65/114	57.02	(P18432) Myosin regulatory light chain 2 (MLC-2)
Parthenogenetic embryo-specific
	CTG_AP_2.2-ID0ADD10AA07RM1	396.26	0	0	0	0	542	542/542	100	unknown
	CTG_AP_5.2-ID0ADD10AA04RM1	269.6	1	0	0	0	372	373/373	100	unknown
	CTG_AP_2.2-ID0ADD10AE10RM1	185.7	0	0	0	0	254	254/254	100	(Q8I1A6) EndoA-PA
	CTG_AP_2.2-ID0ADD10AA11RM1	134.52	0	0	0	0	184	184/184	100	unknown
	CTG_AP_2.2-ID0ADD10AA06RM1	127.94	0	0	0	0	175	175/175	100	unknown
	CTG_AP_2.2-ID0ADD10BE02RM1	108.93	0	0	0	0	149	149/149	100	unknown
	CTG_AP_22.2-ID0ADD10AA02RM1	96.04	1	0	0	0	134	135/135	100	(Q9U2P8) Hypothetical protein Y26D4A.10
	CTG_AP_27.2-ID0ADD10AH01RM1	86.27	0	0	0	0	118	118/118	100	unknown
	CTG_AP_17.2-ID0ADD10AC06RM1	79.31	1	0	0	0	111	112/112	100	(Q9VT03) CG3424-PC, isoform C
	CTG_AP_30.2-ID0ADD10AB10RM1	76.03	0	0	0	0	104	104/104	100	(Q66EN4) ATPase associated with RNA polymerase
	CTG_AP_32.2-ID0ADD10BC11RM1	72.38	0	0	0	0	99	99/99	100	(Q7Z3Q4) Hypothetical protein DKFZp313O1925
	CTG_AP_31.2-ID0ADD10AD03RM1	72.38	0	0	0	0	99	99/99	100	unknown
	CTG_AP_33.2-22861879	68.4	1	0	0	0	96	97/98	98.98	(Q6ITV1) Transformer-2
	CTG_AP_35.2-ApAL3SD-XVI-E1	66.22	1	0	0	0	93	94/94	100	(P23128) Putative ATP-dependent RNA helicase me31b
	CTG_AP_2.2-ID0ADD10AA01RM1	54.61	1	0	0	0	77	78/78	100	unknown
	CTG_AP_2.2-ID0ADD10AB01RM1	48.25	0	0	0	0	66	66/66	100	unknown
	CTG_AP_2.2-ID0AAA10DB08RM1	44.08	1	0	0	2	67	70/88	79.55	(P12276) Fatty acid synthase (EC 2.3.1.85)
	CTG_AP_57.2-ID0ADD10AE07RM1	43.87	0	0	0	0	60	60/60	100	unknown
	CTG_AP_66.2-ID0ADD10BG02RM1	38.75	0	0	0	0	53	53/53	100	(Q8T8A0) Cs-ETR1 (Fragment)
	CTG_AP_2.2-ID0ADD10AB03RM1	38.02	0	0	0	0	52	52/52	100	unknown
	CTG_AP_49.2-ApAL3SD-XX-A6	36	2	0	0	2	57	61/61	100	unknown
	CTG_AP_82.2-ID0ADD10AC05RM1	34.36	0	0	0	0	47	47/47	100	unknown
	CTG_AP_85.2-ID0ADD10BB05RM1	33.63	0	0	0	0	46	46/46	100	unknown
	CTG_AP_88.2-ID0ADD10CE07RM1	32.9	0	0	0	0	45	45/45	100	unknown
	CTG_AP_1.2-ApHL3SD-XVI-C10	31.46	1	0	0	5	53	59/74	79.73	(Q5UAQ9) Ribosomal protein L29
	CTG_AP_104.2-ID0ADD10BH04RM1	29.98	0	0	0	0	41	41/41	100	unknown
	CTG_AP_17.2-ID0ADD11AD12RM1	25.59	0	0	0	0	35	35/35	100	unknown
	CTG_AP_60.2-ID0ADD10DD04RM1	25.59	0	0	0	0	35	35/35	100	unknown
	CTG_AP_134.2-ID0ADD10AF10RM1	24.86	0	0	0	0	34	34/34	100	unknown
	CTG_AP_132.2-ID0ADD10BD04RM1	24.86	0	0	0	0	34	34/34	100	unknown
	CTG_AP_136.2-ID0ADD10DG03RM1	23.4	0	0	0	0	32	32/32	100	unknown
	CTG_AP_147.2-ID0ADD10BH06RM1	20.65	1	0	0	0	30	31/31	100	unknown
	CTG_AP_166.2-ID0ADD10AD04RM1	19.74	0	0	0	0	27	27/27	100	unknown
	CTG_AP_182.2-ID0ADD10AA09RM1	18.28	0	0	0	0	25	25/25	100	unknown
	CTG_AP_177.2-ID0ADD10DH08RM1	18.28	0	0	0	0	25	25/25	100	unknown
	CTG_AP_188.2-ID0ADD10DE05RM1	17.55	0	0	0	0	24	24/24	100	unknown
	CTG_AP_1.2-ID0AAA8BF03RM1	16.77	0	0	0	1	25	26/29	89.66	(Q9I7R1) Probable NADH-cytochrome B5 reductase (EC 1.6.2.2)
	CTG_AP_218.2-ID0ADD11DH02RM1	16.08	0	0	0	0	22	22/22	100	(Q17003) Putative reverse transcriptase
	CTG_AP_2.2-ID0ADD10BD02RM1	16.08	0	0	0	0	22	22/22	100	(Q9VMT8) CG18251-PB, isoform B
	CTG_AP_227.2-ID0ADD11AB03RM1	15.35	0	0	0	0	21	21/21	100	unknown
	CTG_AP_223.2-ID0ADD10AF01RM1	15.35	0	0	0	0	21	21/21	100	unknown
	CTG_AP_243.2-ID0ADD11BB05RM1	14.62	0	0	0	0	20	20/20	100	unknown
	CTG_AP_238.2-ID0ADD10BH02RM1	14.62	0	0	0	0	20	20/20	100	unknown
	CTG_AP_241.2-ID0ADD10CA09RM1	14.62	0	0	0	0	20	20/20	100	unknown
	CTG_AP_2.2-ID0ADD10BA06RM1	13.16	0	0	0	0	18	18/18	100	unknown
	CTG_AP_60.2-ID0ADD10BF05RM1	12.8	1	0	0	0	19	20/20	100	unknown
	CTG_AP_307.2-ID0ADD10AF04RM1	11.7	0	0	0	0	16	16/16	100	unknown
	CTG_AP_340.2-ID0ADD10CB02RM1	10.97	0	0	0	0	15	15/15	100	unknown
	CTG_AP_324.2-ID0ADD10CC04RM1	10.97	0	0	0	0	15	15/15	100	unknown
	CTG_AP_365.2-ID0ADD11AB01RM1	10.24	0	0	0	0	14	14/14	100	unknown
	CTG_AP_358.2-ID0ADD10BC01RM1	10.24	0	0	0	0	14	14/14	100	unknown
	CTG_AP_336.2-ID0ADD12BB09RM1	10.24	0	0	0	0	14	14/14	100	unknown
